# Supplementary material for: Rgs6 is Required for Adult Maintenance of Dopaminergic Neurons in the Ventral Substantia Nigra
Source: PLoS Genet. 2014 Dec 11;10(12):e1004863. doi: 10.1371/journal.pgen.1004863 (PMC4263397; doi:10.1371/journal.pgen.1004863)
Supplement: Table S1 — Lists of mDA subset-specific probesets (genes) corresponding to the clusters presented in Figure 2. The expression ratios are shown in base 2 log for each probeset. (XLSX) [file pgen.1004863.s005.xlsx]

## Sheet: vSNc-enriched
AFFYMETRIX ID	GENE SYMBOL	SNc WT / VTA WT	SNc KO / SNc WT	VTA KO / VTA WT
10511810	Pou3f2	1.67374	-1.95058	-0.866621
10406536	Tmem167	1.64717	-0.832075	0
10607484	Ptchd1	1.50331	-1.13786	0
10443108	Syngap1	1.4706	-0.817979	0
10476628	Otor	1.4336	-2.04713	0
10466624	Aldh1a7	1.37966	-2.51512	-0.904435
10538802	A930038C07Rik	1.30097	-1.523	-0.687168
10565152	Homer2	1.25941	-0.822274	0
10469358	Mrc1	1.25941	-1.39695	0
10546631	Frmd4b	1.22686	-1.67585	0
10495416	Vav3	1.19693	-0.690352	0
10351487	Nos1ap	1.02365	-2.24124	0
10355893	Epha4	0.986442	-1.16159	0
10548940	Lmo3	0.949165	-1.66552	-0.954824
10397030	Rgs6	0.922023	-2.2494	-1.72523
10461156	Snhg1	0.919975	-0.607808	0.726533
10441073	Kcnj6	0.811451	-0.948812	0
10578281	Fgf20	0.790479	-0.884386	0
10392388	Prkca	0.782767	-0.617152	0
10538253	Mpp6	0.595875	-0.82878	-0.792644
10566666	Olfr471	1.61601	-1.25029	0
10484569	Olfr1045	1.4716	-1.66646	1.90515
10452935	Heatr5b	1.43519	-0.768252	0
10531944	ENSMUSG00000058736	1.29609	-0.629	0.77053
10375121	C530030P08Rik	1.29071	-0.738813	1.41134
10473551	Olfr153	1.28106	-0.644264	0
10460123	9330132A10Rik	1.24584	-1.19228	0
10406982	Adamts6	1.15589	-1.59936	0
10403464	Dip2c	1.15391	-0.671109	0
10538269	Dfna5	1.15385	-1.46609	0
10393404	LOC100505199	1.11606	-0.808318	0
10572730	Zfp617	1.06145	-0.640226	1.09776
10375123	C530030P08Rik	1.05201	-0.595216	1.24218
10511817	Klhl32	1.00453	-0.791099	-0.628663
10446069	Mir7b	1.00314	-1.32954	0
10430297	Pvalb	0.981687	-1.22971	0
10478962	2010011I20Rik	0.971214	-1.62711	0
10417048	Hs6st3	0.949664	-0.8709	0
10484549	Olfr1019	0.932952	-1.30384	0
10362442	Trdn	0.927546	-0.805439	0
10582020	Gcsh	0.919356	-0.629315	0
10350341	Mir181b-1	0.916581	-1.8838	0
10474419	Lgr4	0.912363	-0.702728	0
10480155	Cubn	0.907193	-1.17579	0
10362428	Trdn	0.897212	-0.757541	0
10401320	Adam4	0.880994	-1.2131	0
10449971	Zfp763	0.876831	-0.618117	0
10440417	9430053O09Rik	0.87147	-0.961459	0
10355325	Bard1	0.869135	-0.840485	0
10513158	Ptpn3	0.859537	-0.728661	0
10436552	Rbm11	0.856963	-0.898971	0
10413012	Fut11	0.84682	-1.09313	0
10405870	Vmn2r122	0.840085	-0.627589	0
10583312	Taf1d	0.835897	-0.957564	0
10368486	Rnf146	0.829335	-0.588582	0
10474479	Olfr1276	0.829276	-0.915262	0
10492689	Pdgfc	0.811248	-0.788225	0
10399036	Uevld	0.809141	-0.80173	0.623034
10417708	Oxsm	0.80395	-0.73723	0
10513805	Dbc1	0.802655	-0.682372	0
10547657	C3ar1	0.798538	-1.18252	0
10465494	1700019N12Rik	0.790404	-0.797214	0
10578794	Galntl6	0.785416	-0.718288	0
10538247	Npy	0.783482	-0.735999	0
10544644	Dfna5	0.775845	-0.885467	0
10424400	Myc	0.770041	-0.757425	0
10485597	Depdc7	0.768	-0.684671	0
10497713	Pex5l	0.759545	-0.618106	0
10561525	GM10648	0.745598	-0.84959	0
10608138	Ddx3y	0.744862	-0.997854	-0.992702
10415413	Nynrin	0.734472	-0.61193	0
10405253	Cplx2	0.733921	-0.6465	0
10554733	Olfr292	0.719608	-0.667752	0
10513004	GM10588	0.715444	-0.703824	0
10532630	Adrbk2	0.714704	-0.588553	0
10445133	Olfr107	0.704712	-0.919615	0
10441091	6530402D11Rik	0.700834	-0.825635	0
10608001	Eif2s3y	0.697929	-0.739184	0
10446334	EG545216	0.691188	-0.744188	0
10410929	Agk	0.686779	-0.675564	0
10355500	Igfbp5	0.681294	-0.76487	0
10588380	Cpne4	0.678915	-0.832205	0
10368527	Hint3	0.678433	-0.639022	0
10608492	1700040F15Rik	0.678039	-0.651577	0
10555892	Twf1	0.673522	-0.939819	0
10608407	Srsy	0.666953	-1.00498	0
10555027	Gab2	0.661212	-0.939217	0
10516495	CK137956	0.658566	-0.76627	-0.914164
10485633	ENSMUSG00000074989	0.655688	-1.26265	0
10403901	Olfr42	0.655627	-0.886424	0
10375799	Zfp354a	0.655366	-0.682673	0
10521995	3110047P20Rik	0.654756	-0.923495	0
10434291	B3gnt5	0.649051	-0.722113	0
10417704	Lrrc3b	0.629518	-0.599655	0
10345083	Khdc1b	0.628025	-0.864849	0
10453049	Cdc42ep3	0.624072	-0.688022	0
10497214	Tpd52	0.612633	-0.606098	0
10608394	Srsy	0.612406	-1.15871	0
10468802	D19Ertd737e	0.610706	-0.776963	-0.619912
10544487	Tpk1	0.607662	-0.61628	0
10567108	Sox6	0.606131	-1.40523	0
10404129	Lrrc16a	0.595493	-0.795717	0
10455123	Pcdhb19	0.589715	-0.648551	0
10583195	ENSMUSG00000022845	0.588469	-0.654281	0
10513145	Ptpn3	0.582655	-0.704844	0

## Sheet: vSNc-depleted
AFFYMETRIX ID	GENE SYMBOL	SNc WT / VTA WT	SNc KO / SNc WT	VTA KO / VTA WT
10492021	Postn	-1.52638	3.2626	0.643575
10477920	Myl9	-2.67316	2.44753	-1.40678
10412260	Fst	-1.11847	2.21633	1.4792
10419356	Otx2	-1.8408	2.13213	0.755611
10351455	Rgs5	-2.13114	2.02073	-1.92514
10344897	Sulf1	-0.996443	1.9391	1.00158
10379190	Vtn	-2.09222	1.90813	-0.83321
10429295	Kcnk9	-0.821937	1.89602	1.2142
10601888	Plp1	-2.72759	1.84011	-1.48361
10467124	Acta2	-2.59213	1.79295	-0.95297
10536216	Gng11	-1.50324	1.56612	-1.11273
10537184	Cald1	-1.54848	1.46672	0
10569017	Ifitm3	-2.30648	1.39294	-1.32174
10425161	Lgals1	-1.78999	1.1402	-1.48445
10514049	Nfib	-2.5656	1.05746	0
10418180	Plac9	-2.50334	1.00881	-1.57936
10581654	Calb2	-0.709024	0.97486	0
10458122	Nme5	-2.4704	0.96476	-1.08953
10498273	Tm4sf1	-3.61336	0.941181	-1.52596
10503416	Calb1	-0.714467	0.898812	0
10351463	Rgs5	-2.11347	1.88806	-2.0284
10548879	Mgp	-1.32621	1.45381	-1.31846
10404053	Hist1h2bc	-2.1469	1.44018	-1.56776
10598251	Dgkk	-1.18152	1.43837	0
10466728	1700028P14Rik	-1.64441	1.43466	-0.870372
10497417	Crh	-0.598075	1.3862	-1.08244
10447502	Adcyap1	-1.17276	1.35481	0
10412298	Itga1	-1.50786	1.35141	-0.892825
10597817	Cck	-1.30357	1.28891	0
10546339	Wnt7a	-0.770209	1.28669	0
10537298	Chrm2	-0.819669	1.25003	1.04982
10600169	Bgn	-0.933645	1.22972	0
10405179	S1pr3	-1.37577	1.22659	-0.838269
10386058	Sparc	-2.05215	1.20154	-0.859884
10586017	Uaca	-1.48178	1.16871	-0.67524
10492006	Trpc4	-0.706182	1.16742	0
10576911	Efnb2	-0.627721	1.16607	0
10566258	Hbb-b2	-0.627406	1.1637	0
10463875	Sorcs3	-0.938024	1.13745	0
10381649	Higd1b	-1.06976	1.13293	-0.837027
10406845	Foxd1	-0.900256	1.11181	0
10473462	Olfr1014	-1.44645	1.11146	-0.694801
10511665	Necab1	-0.607152	1.10445	0.73809
10362538	Lama4	-1.11992	1.09436	0
10594973	Unc13c	-0.715161	1.08664	0
10566254	Hbb-b1	-0.593897	1.07842	0
10553501	Slc17a6	-0.869336	1.078	0
10458906	Ppic	-1.45328	1.05711	-1.41428
10512499	Tpm2	-1.29086	1.04661	-0.615817
10427862	Cdh6	-0.888216	1.0435	0
10418193	Plac9	-2.48739	1.0233	-1.58616
10588037	Rbp1	-1.48418	1.01607	0
10418205	Plac9	-2.50334	1.00881	-1.57936
10501924	Ndst3	-0.674431	1.00835	0
10585214	Cryab	-1.29355	0.989263	0
10403584	Nid1	-0.79198	0.975894	0
10360270	Atp1a2	-1.33373	0.974876	0
10530841	Igfbp7	-1.62065	0.967313	-1.13143
10514054	Nfib	-1.94002	0.954888	0
10456699	Acaa2	-1.14845	0.951401	0
10565241	1700026D08Rik	-2.42827	0.949248	-1.12641
10368886	Foxo3	-0.810913	0.93879	-1.56859
10435641	Fstl1	-0.71526	0.929411	0
10375360	Ebf1	-0.811865	0.927983	0
10452709	Ndc80	-0.658822	0.916348	0
10558049	Ppapdc1a	-0.78117	0.885868	0
10492169	Mab21l1	-0.73527	0.869038	0
10607792	Glra2	-0.593637	0.858265	0
10346843	Nrp2	-1.14902	0.857425	0
10592336	Spa17	-1.84106	0.85273	-0.893609
10497817	Anxa5	-1.72792	0.852726	0
10569344	Igf2	-0.701121	0.84915	0
10447317	Epas1	-0.710335	0.847957	0
10510129	Dhrs3	-0.704474	0.838139	0
10358816	Lamc1	-0.944072	0.837663	0
10556426	Parva	-1.10252	0.833105	0
10473125	Itga4	-0.977555	0.827267	0
10460541	Cd248	-0.657908	0.816515	0
10459804	Katnal2	-1.16142	0.815907	-0.636642
10457091	Neto1	-0.668996	0.81032	0
10362803	Cd164	-0.635668	0.803211	0
10584580	Snord14e	-1.00749	0.798335	-0.987994
10384656	B3gnt2	-0.646233	0.794788	0
10497960	1700034I23Rik	-0.855242	0.790613	0
10369252	septin 10	-0.946844	0.787019	-0.769525
10391828	C1ql1	-1.40305	0.783727	0
10600836	Msn	-1.23264	0.778308	-0.606419
10587231	Bmp5	-1.09359	0.777911	0
10583310	Taf1d	-0.711269	0.773023	-1.24676
10579812	Ednra	-0.681828	0.771623	0
10452643	2900073G15Rik	-0.718251	0.752189	0
10506050	Nfia	-1.88695	0.746425	0
10551836	Cox7a1	-0.744976	0.74245	0
10587315	Gsta4	-0.681338	0.741447	0
10572727	Zfp882	-0.621052	0.738161	-0.68965
10438822	Atp13a5	-0.815996	0.734604	-0.736804
10360053	Pcp4l1	-1.77447	0.732036	-0.854212
10377982	Kif1c	-1.18166	0.731861	-1.16702
10456161	Htr4	-0.665143	0.702148	0
10411215	Crhbp	-1.11842	0.699179	1.09734
10374529	AV249152	-1.05783	0.694717	0
10584674	Mcam	-1.07558	0.694637	0
10503170	Chd7	-1.84727	0.691599	0
10403821	Tcrg-V3	-0.638276	0.678953	0
10606301	Magt1	-1.01869	0.678783	-0.845683
10368877	Armc2	-0.675358	0.677407	0
10519324	Cdk6	-0.915496	0.66011	-0.91095
10481272	1700007K13Rik	-2.17818	0.653953	0
10506031	Nfia	-1.33843	0.651792	0
10580033	Cd97	-1.09234	0.647084	0
10482448	Zeb2	-1.00916	0.643202	0
10390707	Top2a	-0.657448	0.636046	0
10348451	Cxcr7	-1.18196	0.627314	0
10405964	1700001L19Rik	-0.674445	0.627069	0
10435271	Heg1	-0.741613	0.624852	0
10412207	Gpx8	-0.938544	0.617627	0
10346810	Pard3b	-0.673544	0.615922	0
10483178	Cobll1	-0.883859	0.608157	0
10578746	BC088983	-0.829805	0.606257	0
10475414	B2m	-0.631285	0.605304	0
10594879	Tcf12	-1.0206	0.603014	0
10591614	Dock6	-0.962817	0.602643	0
10547022	Timp4	-1.01416	0.600963	0
10367843	Utrn	-0.90265	0.592832	0
10536499	Cav1	-1.07071	0.589231	0
10578771	Galnt7	-0.691443	0.587872	0
10502081	Enpep	-0.787064	0.586781	0
10468517	Mxi1	-1.10834	0.586506	0
10607718	1700045I19Rik	-0.870576	0.584567	0

## Sheet: dSNc-enriched
AFFYMETRIX ID	GENE SYMBOL	SNc WT / VTA WT	SNc KO / SNc WT	VTA KO / VTA WT
10407350	Fgf10	0	1.97267	1.66953
10368881	Armc2	0	1.5592	1.51792
10543494	Grm8	0	1.22234	1.2218
10423836	Cthrc1	0	1.70213	1.08386
10416406	Htr2a	0	1.39688	0.998526
10587616	Prss35	0	2.04304	0.901702
10349184	Cdh7	0	1.25191	0.853153
10536401	Nxph1	0	1.49942	0.740507
10580469	Cbln1	0	1.53506	0.716836
10437629	Grin2a	0	1.42463	0.700182
10358670	Hmcn1	0	2.50391	0
10383202	Rnf213	0	1.94859	0
10502830	Nexn	0	1.68515	0
10436666	Jam2	0	1.28364	0
10358272	Lhx9	0	1.07168	0
10358666	Hmcn1	0	1.55821	0
10416169	Gnrh1	0	1.42161	0
10439218	Pdia5	0	1.30441	0
10429029	Adcy8	0	1.30436	0
10456046	Pdgfrb	0	1.18127	0
10538732	Grid2	0	1.14754	0
10607169	Trpc5	0	0.872887	1.49007
10477642	Mir695	0	0.830775	1.41791
10472022	Lypd6b	0	0.881354	1.05096
10571829	Glra3	0	0.823401	1.04113
10583887	Npsr1	0	0.818498	0.907358
10556509	Spon1	0	0.840396	0.886053
10358619	Hmcn1	0	0.5844	0.842784
10600069	Gabrq	0	0.923789	0.826355
10531183	Adamts3	0	0.601861	0.824741
10389047	Accn1	0	0.976305	0.813992
10583870	Bmper	0	0.826361	0.810287
10605616	Il1rapl1	0	0.885779	0.751422
10406504	Edil3	0	0.978963	0.747593
10450704	H2-Bl	0	0.682165	0.736516
10478124	Slc32a1	0	0.943213	0.732527
10572024	Spock3	0	0.974095	0.711216
10476297	Mir103-2	0	0.944624	0.685854
10568705	Fam196a	0	1.03069	0.683423
10476633	Pcsk2	0	0.882112	0.67578
10396466	1700086L19Rik	0	0.726593	0.667631
10498576	Lxn	0	1.1156	0.657679
10570029	Myo16	0	0.624954	0.653377
10439710	Phldb2	0	1.00753	0.653374
10408975	Kif13a	0	0.586041	0.652024
10378549	Rtn4rl1	0	0.763624	0.6417
10439362	Stxbp5l	0	0.647351	0.64095
10528385	Reln	0	0.774766	0.612042
10357339	Lypd1	0	0.720185	0.597402
10372028	Plxnc1	0	0.918677	0.58958
10383192	Rnf213	0	1.73171	0
10444587	7330403C04Rik	0	1.26366	0
10429515	Lynx1	0	1.07284	0
10407591	Chrm3	0	1.07228	0
10495854	Prss12	0	1.06877	0
10365891	Tmcc3	0	1.06847	0
10585381	Slc35f2	0	1.06145	0
10382341	Sstr2	0	1.04939	0
10601519	Klhl4	0	1.03592	0
10376201	Gpx3	0	1.02532	0
10604542	Hs6st2	0	1.02405	0
10497663	Slc7a14	0	1.00991	0
10371296	Glt8d2	0	1.00444	0
10354432	Myo1b	0	1.00143	0
10536405	Nxph1	0	0.998463	0
10527694	B3galtl	0	0.995895	0
10594747	C2cd4b	0	0.992083	0
10375058	Hba-a2	0	0.991961	0
10396831	Arg2	0	0.98996	0
10598603	Sytl5	0	0.987241	0
10493108	Crabp2	0	0.986317	0
10374727	Bcl11a	0	0.977683	0
10607950	G530011O06Rik	0	0.977257	0
10446553	Epb4.1l3	0	0.976559	0
10483624	Dlx1as	0	0.974361	0
10549420	Tmtc1	0	0.970837	0
10375051	Hba-a1	0	0.968736	0
10398442	Mir410	0	0.964224	0
10497862	Trpc3	0	0.954509	0
10540880	Syn2	0	0.942596	0
10373365	Pan2	0	0.930058	0
10367945	Phactr2	0	0.91064	0
10603485	Ebp	0	0.908213	0
10466659	Gda	0	0.901667	0
10584628	Thy1	0	0.899446	0
10589464	ENSMUSG00000074056	0	0.889885	0
10484543	Olfr1006	0	0.887622	0
10499132	Mab21l2	0	0.875674	0
10497051	Negr1	0	0.870108	0
10564818	Anpep	0	0.868676	0
10380303	Car10	0	0.867974	0
10424140	Col14a1	0	0.864457	0
10498935	Gucy1b3	0	0.858217	0
10495794	Pde5a	0	0.857807	0
10595404	Fam46a	0	0.852925	0
10384504	Meis1	0	0.85158	0
10549842	Zfp667	0	0.839075	0
10410408	Adcy2	0	0.836565	0
10502240	Npnt	0	0.834536	0
10352794	ENSMUSG00000073476	0	0.833068	0
10547073	Snora7a	0	0.831987	0
10447093	Ttc39d	0	0.828916	0
10543306	Tspan12	0	0.826229	0
10537146	Akr1b8	0	0.825594	0
10556820	Tmem159	0	0.82405	0
10407598	Ryr2	0	0.821931	0
10362314	Ptprk	0	0.814562	0
10399691	Id2	0	0.807939	0
10412719	Synpr	0	0.802546	0
10485948	Grem1	0	0.799817	0
10403957	Hist1h4m	0	0.793188	0
10408092	Hist1h4m	0	0.793188	0
10588755	Camkv	0	0.79162	0
10563891	Nck2	0	0.79049	0
10476889	Nxt1	0	0.781924	0
10346150	Tmeff2	0	0.780487	0
10501104	Slc6a17	0	0.777351	0
10538842	Gng12	0	0.776848	0
10405876	ENSMUSG00000071302	0	0.776674	0
10442236	3110052M02Rik	0	0.775394	0
10483131	Kcnh7	0	0.773979	0
10440552	Ltn1	0	0.771026	0
10411171	Pde8b	0	0.770409	0
10479749	Rpp38	0	0.764671	0
10498952	Gucy1a3	0	0.763545	0
10398352	Mir370	0	0.763071	0
10404051	Hist1h4d	0	0.76118	0
10569494	Tnfrsf22	0	0.760802	0
10359255	Fam5b	0	0.759563	0
10355205	D630023F18Rik	0	0.756561	0
10412607	Abhd6	0	0.752716	0
10457106	Cbln2	0	0.752702	0
10557106	Hs3st2	0	0.748644	0
10500276	BC028528	0	0.746135	0
10516481	Gja4	0	0.741007	0
10379652	Snord7	0	0.739158	0
10352354	A430110L20Rik	0	0.737883	0
10437646	Tekt5	0	0.736949	0
10580522	Tox3	0	0.735907	0
10589761	Trank1	0	0.73339	0
10366457	Ptprr	0	0.732277	0
10441954	2210404J11Rik	0	0.729206	0
10517328	Tmem50a	0	0.723139	0
10375358	Ebf1	0	0.720633	0
10355836	Resp18	0	0.718379	0
10605986	Slc7a3	0	0.716431	0
10411709	Cdk7	0	0.715258	0
10404067	Hist1h4b	0	0.712594	0
10380067	septin 4	0	0.711288	0
10455948	Chsy3	0	0.71003	0
10489687	Zfp663	0	0.709129	0
10410148	Cntnap3	0	0.707128	0
10423953	Trhr	0	0.706693	0
10376021	septin 8	0	0.703631	0
10388465	Doc2b	0	0.702677	0
10549108	Abcc9	0	0.7023	0
10406614	Mtx3	0	0.699741	0
10505163	Zkscan16	0	0.6988	0
10380289	Mmd	0	0.697196	0
10463704	As3mt	0	0.693856	0
10526559	Ache	0	0.692847	0
10552929	Mtag2	0	0.691971	0
10506301	Lepr	0	0.688384	0
10387807	0610010K14Rik	0	0.684941	0
10584741	Slc37a4	0	0.684646	0
10361771	Plagl1	0	0.682822	0
10505998	Fggy	0	0.679262	0
10408074	Hist1h4b	0	0.678851	0
10459766	Scarna17	0	0.678132	0
10461642	Scarna17	0	0.678132	0
10358733	Rgl1	0	0.677023	0
10468945	Acbd7	0	0.675815	0
10465826	AI462493	0	0.67391	0
10576482	Arv1	0	0.673003	0
10399892	Gpr22	0	0.671484	0
10357371	Tmem163	0	0.669411	0
10474373	Kcna4	0	0.668842	0
10564713	Mfge8	0	0.666412	0
10533090	Rfc5	0	0.665818	0
10368175	Pde7b	0	0.662857	0
10461214	0610006I08Rik	0	0.661325	0
10584409	Olfr902	0	0.661183	0
10399465	Fam84a	0	0.659748	0
10554445	Prc1	0	0.659092	0
10435415	Sema5b	0	0.657283	0
10502770	Lphn2	0	0.655888	0
10367507	Olfr792	0	0.655671	0
10383813	1700020C11Rik	0	0.654357	0
10597960	Slc6a20a	0	0.653256	0
10493995	S100a10	0	0.6524	0
10344879	A830018L16Rik	0	0.652049	0
10587604	Rwdd2a	0	0.651646	0
10408243	Hist1h4b	0	0.651289	0
10423258	Cdh12	0	0.650849	0
10395227	Cog5	0	0.649215	0
10439009	Apod	0	0.648598	0
10577996	Unc5d	0	0.648548	0
10357003	Rnf152	0	0.647948	0
10373636	Olfr805	0	0.646742	0
10392347	Pitpnc1	0	0.646325	0
10366951	Ndufa4l2	0	0.646147	0
10497001	Cryz	0	0.644955	0
10571252	Tex15	0	0.640199	0
10463551	Elovl3	0	0.639109	0
10385297	Gabra1	0	0.638634	0
10395163	Lamb1-1	0	0.63785	0
10371578	Ascl1	0	0.637243	0
10389786	Hlf	0	0.636047	0
10485645	Rcn1	0	0.634754	0
10395889	Sstr1	0	0.633613	0
10387257	Alox8	0	0.633606	0
10441565	Rps6ka2	0	0.632288	0
10606235	Zdhhc15	0	0.6314	0
10547009	Vgll4	0	0.629479	0
10545127	Gng12	0	0.62875	0
10371796	Slc17a8	0	0.628541	0
10522589	Srd5a3	0	0.628286	0
10358259	Nek7	0	0.627995	0
10541484	M6pr	0	0.626474	0
10530059	Sel1l3	0	0.6252	0
10502748	Lphn2	0	0.623551	0
10607658	Reps2	0	0.622835	0
10435501	Stfa1	0	0.622769	0
10518069	Efhd2	0	0.618885	0
10424676	Ly6e	0	0.616912	0
10602261	Htr2c	0	0.616695	0
10528864	Cnpy1	0	0.615224	0
10502774	Lphn2	0	0.613429	0
10443383	Tmhs	0	0.612587	0
10487476	1500011K16Rik	0	0.611764	0
10417053	Mbnl2	0	0.611252	0
10557201	Cacng3	0	0.610891	0
10467013	Prkg1	0	0.6103	0
10440091	Col8a1	0	0.60966	0
10413803	Btd	0	0.608856	0
10603051	Ap1s2	0	0.608836	0
10363118	Dcbld1	0	0.608684	0
10603000	Rai2	0	0.60839	0
10551065	D930028M14Rik	0	0.607871	0
10555909	Olfr678	0	0.607028	0
10554814	Prss23	0	0.606198	0
10472155	Kcnj3	0	0.604686	0
10396079	Klhdc1	0	0.604279	0
10392983	Slc25a19	0	0.602733	0
10483299	Scn1a	0	0.602572	0
10568568	Oat	0	0.602069	0
10547575	Iqsec3	0	0.601158	0
10369932	Susd2	0	0.599544	0
10604595	Mir106a	0	0.595807	0
10591612	Dock6	0	0.590672	0
10548727	D230041D01Rik	0	0.589397	0
10395225	ENSMUSG00000073133	0	0.587908	0
10586130	Aagab	0	0.587501	0
10488617	Nrsn2	0	0.586972	0
10379153	Aldoc	0	0.586648	0
10363379	Cbara1	0	0.586045	0
10363350	P4ha1	0	0.585593	0
10359190	Fam20b	0	0.583826	0
10485340	Itpa	0	0.583332	0
10527483	Zfp498	0	0.580635	0
10531919	Hsd17b11	0	0.580312	0
10516906	Snora73b	0	0.580387	-0.667307
10428366	ENSMUSG00000072614	0	0.700737	-0.76391
10599951	1110012L19Rik	0	0.71655	-0.956679

## Sheet: dSNc-depleted
AFFYMETRIX ID	GENE SYMBOL	SNc WT / VTA WT	SNc KO / SNc WT	VTA KO / VTA WT
10461979	Aldh1a1	0	-2.81335	-1.65317
10577980	Chrna6	0	-1.82642	-1.09764
10571170	Chrnb3	0	-1.56341	-0.734972
10404612	Rreb1	0	-1.42558	-0.812343
10581013	Cdh11	0	-1.16029	0
10355984	Serpine2	0	-1.10557	-0.634697
10583163	Trpc6	0	-0.987644	-0.93565
10585169	Drd2	0	-0.984288	0
10406050	Slc6a3	0	-0.980838	-0.896425
10451763	Satb1	0	-0.977859	0
10594963	Unc13c	0	-0.974118	0
10454786	Ctnna1	0	-0.965779	-0.762948
10459671	Dcc	0	-0.959746	-0.669462
10512022	Mobkl2b	0	-0.847573	-1.28198
10467319	Rbp4	0	-0.807375	-1.10829
10365559	Igf1	0	-0.70492	-0.88994
10608293	Srsy	0	-1.23189	0
10608209	Srsy	0	-1.11828	0
10549875	Olfr1350	0	-1.0944	0
10608308	Srsy	0	-1.01953	0
10608567	Srsy	0	-1.01547	0
10556143	Olfr497	0	-0.999129	0
10608551	Srsy	0	-0.993639	0
10608625	LOC100040188	0	-0.988182	0
10608339	Ssty2	0	-0.986641	0
10608277	LOC100040022	0	-0.983248	0
10608501	LOC100040022	0	-0.983248	0
10608348	Ssty2	0	-0.982437	0
10608282	LOC434960	0	-0.970026	0
10358573	Hmcn1	0	-0.959347	0
10608365	MGC107098	0	-0.950339	0
10608454	Ssty2	0	-0.9472	0
10608457	Ssty2	0	-0.943207	0
10608477	Ssty2	0	-0.941841	0
10608484	MGC107098	0	-0.941486	0
10608373	Ssty2	0	-0.934267	0
10473610	Olfr1201	0	-0.928275	0
10608368	LOC382133	0	-0.919933	0
10608608	Ssty2	0	-0.915656	0
10546557	Fam19a4	0	-0.915454	0
10608630	LOC100040022	0	-0.915407	0
10608606	LOC100039753	0	-0.892678	0
10608260	Srsy	0	-0.888192	0
10490966	Dnajc5b	0	-0.887166	0
10608628	LOC100041906	0	-0.870862	0
10479973	ENSMUSG00000062319	0	-0.869681	-0.84417
10502469	Pdlim5	0	-0.860341	-0.629994
10514576	Kank4	0	-0.855198	0
10542738	Rassf8	0	-0.855071	0
10608420	Ssty1	0	-0.854669	0
10369132	Fam184a	0	-0.850666	0
10608327	LOC382133	0	-0.846458	0
10608377	LOC382133	0	-0.845939	0
10580990	Cdh8	0	-0.840741	0
10436182	Cd47	0	-0.840161	0
10436169	Ift57	0	-0.837048	0
10471780	Olfr367	0	-0.8362	0
10608350	LOC100042280	0	-0.835058	0
10608521	Ssty1	0	-0.832261	0
10608247	LOC100042280	0	-0.832205	0
10466622	C730037M02Rik	0	-0.828792	0
10608302	Ssty1	0	-0.827157	0
10608506	LOC100039693	0	-0.826687	0
10585484	Chrna5	0	-0.82626	0
10608295	LOC100041587	0	-0.823659	0
10608424	Ssty1	0	-0.823646	0
10508645	Snord85	0	-0.817229	0
10413991	Gm626	0	-0.816542	0
10566678	Olfr485	0	-0.813662	-0.765419
10608613	LOC665346	0	-0.811222	0
10556131	Olfr483	0	-0.810048	0
10608317	Ssty1	0	-0.809193	0
10608321	LOC100504240	0	-0.802633	0
10608222	LOC621831	0	-0.802633	0
10608448	LOC621831	0	-0.802633	0
10436196	Cd47	0	-0.79961	-0.613634
10438096	Mir301b	0	-0.798565	0
10494271	Ctss	0	-0.798376	0
10608313	Ssty1	0	-0.794809	0
10484371	Calcrl	0	-0.793946	0
10373614	Olfr769	0	-0.78945	0
10512129	B4galt1	0	-0.788028	0
10608342	LOC100042280	0	-0.78633	0
10608488	LOC665128	0	-0.7863	0
10437846	Ifitm7	0	-0.785736	0
10528183	Speer4e	0	-0.783412	0
10439854	Bbx	0	-0.780498	0
10608517	Ssty1	0	-0.780488	0
10608549	LOC100039857	0	-0.77861	0
10489364	3230401D17Rik	0	-0.770768	0
10439881	5330426P16Rik	0	-0.767589	-0.886521
10608576	LOC100504530	0	-0.765653	0
10608573	Srsy	0	-0.765653	0
10608361	LOC665346	0	-0.764913	0
10429534	Gml	0	-0.764125	0
10435789	Zbtb20	0	-0.761075	0
10454950	Slc35a4	0	-0.75907	0
10505614	Tyrp1	0	-0.758707	0
10608460	LOC665698	0	-0.757163	0
10530870	Epha5	0	-0.75657	0
10593756	Chrna3	0	-0.75565	0
10608371	LOC665406	0	-0.754265	0
10482528	Neb	0	-0.752968	0
10592414	Olfr958	0	-0.75077	0
10608531	LOC100504530	0	-0.742631	0
10420668	Mir15a	0	-0.739927	-0.716338
10555781	Olfr604	0	-0.739766	0
10608482	LOC665746	0	-0.737527	0
10452480	Txndc2	0	-0.733654	0
10352914	A330023F24Rik	0	-0.732823	0.826465
10462912	Lgi1	0	-0.728133	-0.635432
10484648	Olfr1104	0	-0.72447	0
10519805	Speer4e	0	-0.723	0
10500378	Nudt17	0	-0.722951	0
10510629	Nol9	0	-0.718194	0
10513154	Ptpn3	0	-0.717614	0
10566182	Olfr566	0	-0.715229	0
10502881	St6galnac5	0	-0.713493	0
10485580	Cstf3	0	-0.711557	0
10421180	D930020E02Rik	0	-0.7056	0
10608273	LOC664924	0	-0.703887	0
10440564	Ltn1	0	-0.700677	0
10355967	Ap1s3	0	-0.699109	0
10474141	Slc1a2	0	-0.697238	-0.808419
10608352	LOC380994	0	-0.692928	0
10503210	Chd7	0	-0.687675	0
10528191	Speer4e	0	-0.68636	0
10608615	LOC380994	0	-0.686162	0
10608513	Ssty1	0	-0.685973	0
10494388	Hist2h2be	0	-0.682921	0
10562651	C330019L16Rik	0	-0.68226	0
10372177	Tmtc2	0	-0.681688	-0.694359
10488147	Flrt3	0	-0.680491	0
10436773	EG665661	0	-0.679713	0
10608480	LOC100041409	0	-0.678939	0
10378443	Olfr412	0	-0.675576	0
10608429	LOC380994	0	-0.673826	0
10385768	Olfr1373	0	-0.67344	0
10523161	Mthfd2l	0	-0.673081	0
10413482	Wnt5a	0	-0.670922	0
10482139	Pdcl	0	-0.666613	0
10594613	Usp3	0	-0.665586	0
10513512	Mup1	0	-0.664163	0
10476106	Snord57	0	-0.663877	0
10427336	Nckap1l	0	-0.663825	0
10588263	Slco2a1	0	-0.663095	0
10599876	Ctag2	0	-0.661673	0
10593767	Chrnb4	0	-0.661406	0
10515735	Szt2	0	-0.658206	0
10608410	Sly	0	-0.657872	0
10428912	Fam84b	0	-0.654445	0
10442238	Zfp51	0	-0.652368	0
10461820	Olfr1489	0	-0.651653	0
10518492	Ptchd2	0	-0.650923	0
10566217	Olfr609	0	-0.648876	0
10544660	Osbpl3	0	-0.647872	0
10578796	Galntl6	0	-0.645455	0
10500559	Hsd3b6	0	-0.643217	0
10608237	Sly	0	-0.643208	0
10608397	Sly	0	-0.643208	0
10608586	Sly	0	-0.643208	0
10384378	Ddc	0	-0.64309	0
10608212	Sly	0	-0.640244	0
10551264	Cyp2b19	0	-0.637229	0
10540233	Fam19a1	0	-0.634643	0
10528810	Speer4a	0	-0.633273	0
10484735	Olfr1175	0	-0.633231	0
10484762	Olfr1200	0	-0.630951	0
10554819	Me3	0	-0.630479	0
10417579	4930452B06Rik	0	-0.630305	0
10491551	Exosc9	0	-0.628398	0
10421870	Gm10845	0	-0.626393	0
10586250	Dennd4a	0	-0.626168	0
10503281	Gxylt1	0	-0.623068	0
10376142	3230401D17Rik	0	-0.621571	0
10542221	Mir680-1	0	-0.621536	0.754783
10583179	Pgr	0	-0.620129	0
10608523	LOC380994	0	-0.61977	0
10489343	Ptpla	0	-0.619705	0
10401705	Zdhhc22	0	-0.618927	0
10355227	1110028C15Rik	0	-0.617388	0
10517513	C1qc	0	-0.616895	0
10349510	Mir128-1	0	-0.615231	0
10537849	Arhgef5	0	-0.614937	0
10420823	Hmbox1	0	-0.612257	0
10454807	Snora74a	0	-0.610934	0
10401831	EG435337	0	-0.610056	0
10389231	Ccl3	0	-0.609214	0
10559516	Rdh13	0	-0.60735	0
10551758	6330444E15Rik	0	-0.604229	0
10608557	Sly	0	-0.602987	0
10347925	Csprs	0	-0.6013	0.682978
10474333	Pax6	0	-0.598473	-0.715163
10523845	Ephx4	0	-0.597125	0
10608330	Sly	0	-0.594479	0
10528177	Speer4e	0	-0.592547	0
10607952	Vamp7	0	-0.59219	0
10571399	Zdhhc2	0	-0.590071	0
10554166	Akap13	0	-0.589094	0
10605007	Xlr3c	0	-0.586472	0
10358599	Hmcn1	-0.938361	-0.973583	0
10438778	Tmem207	-0.623964	-0.682493	-1.31261
10503866	Gabrr1	-0.945422	-0.679815	-0.914172
10485624	Prrg4	-1.0045	-0.595322	0
10524068	Vmn2r17	-1.09451	-1.38971	-0.71513
10371589	ENSMUSG00000074809	-0.70759	-0.708939	0.656317
10356329	Snora75	-0.794121	-0.666765	0
10416732	Snora30	-0.626736	-0.640041	-0.636578
10557703	Snora30	-0.626736	-0.640041	-0.636578
10363856	2310015B20Rik	-0.58851	-0.629213	-1.18521

## Sheet: VTA-enriched
AFFYMETRIX ID	GENE SYMBOL	SNc WT / VTA WT	SNc KO / SNc WT	VTA KO / VTA WT
10427683	Spef2	-4.21355	0	-2.63361
10561187	Mia1	-4.06647	0	-1.04135
10575725	Dynlrb2	-3.66781	0	-1.32127
10545502	Dnahc6	-3.21192	0	-1.28513
10423024	Capsl	-3.21172	0	-1.26307
10449687	Rsph1	-3.14102	0	-1.2257
10586118	Calml4	-3.06142	0	-1.52245
10544936	Neurod6	-2.82648	0	-2.39941
10431326	Mlc1	-2.75985	0	-1.3502
10362472	Rshl3	-2.62703	0	-1.1633
10485700	Bbox1	-2.29143	0	-1.4556
10362794	Ppil6	-2.26802	0	-1.8335
10544573	Rarres2	-2.24841	0	-1.2793
10575380	Hydin	-1.91319	0	-0.786749
10580191	Nfix	-1.81698	0	0
10379866	Car4	-1.71301	0	-1.72616
10357242	Dbi	-1.4988	0	0
10572130	Lpl	-1.4439	0	-1.32272
10388174	Tekt1	-1.16576	0	0
10346562	Cflar	-1.15459	0	-1.67
10421730	AU021034	-3.88994	0	-1.99497
10427663	Spef2	-3.88725	0	-0.975915
10468399	D19Ertd652e	-3.67167	0	-1.81602
10500999	1700027A23Rik	-3.45134	0	-1.3234
10468419	D19Ertd652e	-3.33417	0	0
10468413	D19Ertd652e	-3.26316	0	-0.967254
10427671	Spef2	-3.18318	0	-1.97089
10427691	Spef2	-3.17892	0	-1.07877
10427661	Spef2	-3.14772	0	-0.771249
10547820	Lrrc23	-3.11578	0	-1.02572
10504664	E230008N13Rik	-3.10808	0	-0.603667
10528289	Ccdc146	-3.03258	0	-1.30032
10468417	D19Ertd652e	-2.99449	0	0
10574365	Ccdc113	-2.96736	0	-1.34264
10413333	Dnahc12	-2.88839	0	-1.14071
10356512	Iqca	-2.86524	0	-1.34252
10398130	Ak7	-2.85931	0	-1.08036
10586907	Mns1	-2.8564	0	-1.09751
10504662	E230008N13Rik	-2.7297	0	0
10435862	Wdr52	-2.69529	0	-1.22937
10574023	Mt2	-2.69372	0	-0.770749
10497622	Lrrc34	-2.67271	0	0
10504668	E230008N13Rik	-2.66908	0	-1.44571
10504619	E230008N13Rik	-2.64665	0	-0.729139
10525837	Dnahc10	-2.62666	0	-2.02876
10584691	Ccdc153	-2.62141	0	-0.967321
10497582	Tmem212	-2.6149	0	-1.33333
10489569	Pltp	-2.61338	0	-1.00044
10468415	D19Ertd652e	-2.5938	0	0
10376579	Lrrc48	-2.57319	0	-0.976197
10523497	1700007G11Rik	-2.56348	0	-1.09645
10427665	Spef2	-2.54651	0	-1.67488
10507594	Slc2a1	-2.52845	0	-1.08645
10396656	Gm70	-2.4245	0	-1.01783
10480414	Enkur	-2.41656	0	-0.898218
10545484	Dnahc6	-2.4153	0	-1.32737
10418812	1700024G13Rik	-2.41468	0	-1.53894
10371916	4930485B16Rik	-2.32733	0	-1.2752
10565463	Ccdc81	-2.31313	0	-1.35387
10545515	Dnahc6	-2.28753	0	-0.922292
10368054	Ect2l	-2.27363	0	-1.32875
10439114	Iqcg	-2.26782	0	-1.06041
10363173	Gja1	-2.24464	0	-0.896865
10371942	4930485B16Rik	-2.19793	0	-0.927577
10366153	Rassf9	-2.15466	0	-0.996001
10476791	4930529M08Rik	-2.1483	0	0
10439424	4932425I24Rik	-2.14072	0	-0.86048
10345921	1500015O10Rik	-2.10325	0	-1.01038
10476795	4930529M08Rik	-2.0974	0	-0.870481
10504670	E230008N13Rik	-2.08284	0	-1.55118
10351832	Ccdc19	-2.07636	0	-0.90517
10501629	Cdc14a	-2.05697	0	-1.20223
10413338	Dnahc12	-2.05169	0	-1.05286
10461093	Pla2g16	-1.98267	0	-0.946318
10399943	Cdhr3	-1.96132	0	-0.644955
10423388	Dnahc5	-1.87901	0	-0.86775
10511984	1700003M02Rik	-1.8758	0	-0.743391
10456639	Ccdc11	-1.86609	0	-0.817308
10378749	1700016K19Rik	-1.8652	0	-1.00196
10588819	Cdhr4	-1.84196	0	-0.881647
10362729	Akd1	-1.83971	0	-1.05961
10412729	Sntn	-1.82554	0	-0.876388
10364149	S100b	-1.81916	0	-0.993524
10531931	Sparcl1	-1.80357	0	-0.861329
10356514	Iqca	-1.78005	0	0
10456587	Mro	-1.76126	0	-0.626964
10427679	Spef2	-1.75261	0	0
10427681	Spef2	-1.75111	0	-1.08537
10499988	2310007A19Rik	-1.74904	0	-1.28922
10362745	Akd1	-1.74223	0	-0.760163
10515803	Wdr65	-1.74134	0	-0.853909
10362751	Akd1	-1.71131	0	-0.922755
10604094	Akap14	-1.70027	0	0
10493820	S100a6	-1.69899	0	-1.09955
10456353	Grp	-1.69411	0	-0.877059
10574880	Tsnaxip1	-1.69043	0	-0.86053
10549237	Casc1	-1.68978	0	-0.917215
10440099	St3gal6	-1.66961	0	-0.973972
10552044	Dmkn	-1.666	0	-0.779903
10476793	4930529M08Rik	-1.6526	0	0
10521986	Dthd1	-1.64714	0	-0.638258
10590962	1700012B09Rik	-1.64013	0	-0.7391
10428124	Rgs22	-1.64	0	-0.62519
10545974	Antxr1	-1.63472	0	0
10357381	Ysk4	-1.62912	0	-0.658102
10494684	Spag17	-1.62875	0	-1.07413
10565210	Fam154b	-1.62001	0	0
10427675	Spef2	-1.60998	0	-0.90079
10438178	4930451C15Rik	-1.60959	0	-0.789896
10543428	Iqub	-1.60617	0	-0.966052
10469322	Vim	-1.60485	0	-0.739183
10574288	Ccdc135	-1.59576	0	0
10522445	Spata18	-1.58825	0	-0.643837
10410731	Fam81b	-1.58655	0	-0.738747
10566203	Olfr591	-1.5859	0	0
10410778	Gpr98	-1.58214	0	-0.60963
10369842	Bicc1	-1.5801	0	-0.591019
10585206	Pih1d2	-1.57931	0	-0.905355
10514713	Wdr78	-1.57758	0	0
10542470	Mgst1	-1.57412	0	-1.57594
10567448	Dnahc3	-1.57141	0	-1.18237
10356498	Iqca	-1.57066	0	0
10476782	4930529M08Rik	-1.56425	0	0
10404059	Hist1h1c	-1.55985	0	-1.21061
10427667	Spef2	-1.55134	0	-0.873459
10513320	Ptgr1	-1.54994	0	-1.2436
10413979	Gm626	-1.5365	0	-1.09396
10347910	Fbxo36	-1.53307	0	-0.81343
10386211	Fam183b	-1.5253	0	-0.954487
10528686	Crygn	-1.52341	0	-1.18347
10466606	Anxa1	-1.52305	0	-1.43859
10498302	Gm410	-1.52205	0	-0.931663
10604832	Mir505	-1.52048	0	0
10355121	Mdh1b	-1.51348	0	-0.77443
10427687	Spef2	-1.50879	0	-0.625224
10357870	Prelp	-1.50632	0	-0.624429
10503176	Chd7	-1.50582	0	0.94747
10387029	Dnahc9	-1.49153	0	-0.875436
10374228	OTTMUSG00000005148	-1.484	0	-0.934703
10345550	Vwa3b	-1.47876	0	0
10483536	4930578N16Rik	-1.47238	0	-0.931439
10504660	E230008N13Rik	-1.46831	0	-0.812433
10593449	Layn	-1.45278	0	-0.89437
10427655	Spef2	-1.45021	0	0
10504666	E230008N13Rik	-1.44418	0	0
10413981	Gm626	-1.43792	0	-1.73773
10372151	Lrriq1	-1.43523	0	-1.03733
10491993	Stoml3	-1.43258	0	0
10368056	Ect2l	-1.42118	0	-0.912134
10504337	Car9	-1.42089	0	-0.810246
10427640	Spef2	-1.41938	0	0
10396476	Rhoj	-1.41745	0	0
10345046	Efhc1	-1.40644	0	-0.609041
10546450	Adamts9	-1.3998	0	0
10476545	Sptlc3	-1.39689	0	0
10351781	Kcnj10	-1.39673	0	-0.828498
10607499	Phex	-1.37495	0	-0.708574
10567432	Dnahc3	-1.37486	0	0
10351517	1700009P17Rik	-1.35299	0	0
10387155	Wdr16	-1.34947	0	-0.791908
10516259	Dnali1	-1.34834	0	0
10502661	Wdr63	-1.34692	0	-0.737824
10492469	Mlf1	-1.34072	0	-0.933229
10521467	Ccdc96	-1.33174	0	-0.89044
10518147	Pdpn	-1.32672	0	-0.982651
10493626	1700094D03Rik	-1.32084	0	-0.930058
10537123	Lrguk	-1.31222	0	-1.11989
10574027	Mt1	-1.31017	0	-0.670076
10584578	Hspa8	-1.30833	0	-1.08168
10427659	Spef2	-1.29242	0	0
10417841	Ttc18	-1.28932	0	0
10483353	Scn7a	-1.28871	0	0
10351465	1700084C01Rik	-1.28329	0	0
10382316	Kcnj16	-1.27864	0	-0.805435
10367611	Gm221	-1.27817	0	-0.612128
10584576	Hspa8	-1.27721	0	-1.12022
10437885	Myh11	-1.27088	0	0
10455647	Tnfaip8	-1.26468	0	-0.870083
10548030	Cd9	-1.26127	0	0
10497337	Car1	-1.2489	0	0
10577963	Got1l1	-1.24842	0	-1.13025
10404447	Serpinb1b	-1.23805	0	-1.06001
10586744	Anxa2	-1.23715	0	-0.612775
10355670	Ccdc108	-1.23487	0	0
10458285	Spata24	-1.23178	0	-0.918054
10497149	Gpr177	-1.21773	0	-0.879235
10588655	Zmynd10	-1.205	0	-0.669655
10488652	Defb25	-1.20392	0	-0.8043
10546430	Adamts9	-1.2032	0	0
10347988	4933407L21Rik	-1.19946	0	0
10439321	Slc15a2	-1.19618	0	0
10578504	1700029J07Rik	-1.18796	0	0
10566043	Lrtomt	-1.18378	0	0
10447602	Ezr	-1.17446	0	0
10477107	6820408C15Rik	-1.17309	0	-0.605837
10403112	Dnahc11	-1.16781	0	0
10389816	Tom1l1	-1.16249	0	0
10354576	Dnahc7a	-1.15771	0	0
10481337	1700101E01Rik	-1.15738	0	0
10512254	1110017D15Rik	-1.15667	0	-0.949606
10400002	4921508M14Rik	-1.15129	0	-1.07263
10537712	Gstk1	-1.15013	0	0
10503186	Chd7	-1.1402	0	0
10395306	Efcab10	-1.13654	0	-1.16436
10490097	Cbln4	-1.13289	0	0
10496373	Ddit4l	-1.13103	0	-0.711636
10478048	Lbp	-1.13064	0	-0.799469
10574765	Lrrc36	-1.12147	0	0
10502050	Alpk1	-1.12008	0	-1.4491
10352133	Efcab2	-1.11674	0	-1.28942
10520501	1700001C02Rik	-1.11457	0	-0.665875
10452450	Tmem232	-1.11002	0	-0.909241
10435802	2610015P09Rik	-1.10854	0	-0.933812
10431625	Syt10	-1.10643	0	0
10503184	Chd7	-1.1055	0	-0.644908
10498720	Zbbx	-1.10094	0	0
10427590	Slc1a3	-1.10002	0	0
10396652	Hspa2	-1.09943	0	0
10469540	Armc3	-1.09221	0	0
10537909	Rny3	-1.0898	0	-1.24713
10352234	Itpkb	-1.08903	0	0
10502655	Cyr61	-1.08666	0	-0.620792
10436958	Clic6	-1.08521	0	0
10366362	Glipr1l1	-1.0806	0	-1.1909
10380571	Gngt2	-1.07216	0	0
10408812	Mak	-1.07129	0	0
10357472	Cxcr4	-1.06945	0	0
10567355	Gprc5b	-1.06538	0	-0.807303
10556962	Vwa3a	-1.05854	0	-0.640971
10590212	Ttc21a	-1.0497	0	0
10457475	Abhd3	-1.04787	0	0
10354563	Dnahc7b	-1.0438	0	0
10565794	Serpinh1	-1.0427	0	0
10413983	Gm626	-1.04227	0	-0.768019
10596718	Slc38a3	-1.04098	0	0
10567450	Dnahc3	-1.0361	0	0
10457333	Armc4	-1.03461	0	0
10377418	Tmem107	-1.03412	0	-0.858824
10593270	Ttc12	-1.03037	0	-0.842596
10365344	Tcp11l2	-1.02955	0	0
10562152	Mag	-1.0292	0	-0.699014
10504650	E230008N13Rik	-1.02671	0	-0.839571
10415132	Cmtm5	-1.02073	0	0
10511017	2010015L04Rik	-1.01728	0	0
10409666	Kif27	-1.00988	0	-1.02083
10345074	Cetn4	-1.00035	0	0
10456522	Tcf4	-0.997778	0	0
10505145	Musk	-0.997679	0	0
10429100	Lrrc6	-0.996673	0	-0.869425
10511835	Fhl5	-0.995795	0	-0.743751
10589541	Kif9	-0.99521	0	0
10421269	Sorbs3	-0.99502	0	0
10597470	Cmtm8	-0.99332	0	0
10527658	4930588N13Rik	-0.991352	0	-0.878081
10541268	Slc25a18	-0.990823	0	0
10492699	Ctso	-0.987967	0	0
10562287	EG384594	-0.9808	0	-0.74852
10566730	Stk33	-0.972534	0	0
10453166	Cdkl4	-0.972159	0	0
10555323	P4ha3	-0.968363	0	0
10465853	Stxbp3b	-0.963184	0	0
10504658	E230008N13Rik	-0.961989	0	-0.794908
10526410	Hspb1	-0.961389	0	-0.600307
10583145	Tmem123	-0.961076	0	-0.627164
10566034	Folr1	-0.959493	0	-0.674443
10346611	Gm973	-0.957798	0	0
10497894	Cetn4	-0.957755	0	0
10464342	Eno4	-0.954591	0	0
10408928	Hspb1	-0.953345	0	0
10444589	Hspa1b	-0.949486	0	-1.23332
10425936	Ribc2	-0.945321	0	0
10560624	Apoe	-0.936682	0	0
10548105	Ccnd2	-0.927529	0	0
10450369	Hspa1a	-0.926958	0	-0.946051
10367805	9130014G24Rik	-0.926429	0	0
10549996	V1rg12	-0.922984	0	-0.663933
10419089	Dydc2	-0.921627	0	-1.12777
10577471	Nek5	-0.918104	0	0
10484658	Olfr1109	-0.917825	0	0
10436623	Chodl	-0.91563	0	0.607833
10348537	Ramp1	-0.914682	0	0
10346109	Dnahc7b	-0.91174	0	0
10423556	Pgcp	-0.910534	0	-0.73741
10345656	Nms	-0.908153	0	0
10503174	Chd7	-0.906052	0	0
10511042	C030017K20Rik	-0.905958	0	0
10373610	Olfr767	-0.902046	0	-0.767782
10411527	Cartpt	-0.901409	0	0
10496251	Bdh2	-0.901043	0	0
10378413	Olfr23	-0.898112	0	-0.68983
10414537	Ang	-0.897603	0	-0.957284
10485643	AI314831	-0.895054	0	-0.624573
10368064	Ect2l	-0.894727	0	0
10607143	Capn6	-0.88937	0	0
10490989	Cp	-0.887839	0	0
10503168	Chd7	-0.884982	0	0
10565067	Nmb	-0.883313	0	-0.686015
10508936	Ubxn11	-0.88007	0	-0.709948
10504072	Dnaic1	-0.879025	0	0
10407072	Elovl7	-0.877935	0	0
10548547	EG625558	-0.87757	0	-0.719538
10545409	Vamp8	-0.875526	0	0
10469066	Ccdc3	-0.874842	0	-0.685974
10447732	Pacrg	-0.873843	0	0
10498775	Golim4	-0.871263	0	0
10517336	Clic4	-0.871237	0	-0.622017
10481700	Ptrh1	-0.870131	0	0
10533594	Morn3	-0.869733	0	0
10382328	Sox9	-0.867713	0	0
10453797	Greb1l	-0.861996	0	0
10422244	Slitrk6	-0.860551	0	0
10453256	Kcng3	-0.859978	0	0
10487613	Pdyn	-0.859069	0	0
10367477	Olfr774	-0.85804	0	-1.07156
10376787	B9d1	-0.856427	0	-0.685093
10527285	Rsph10b2	-0.856269	0	0
10504621	E230008N13Rik	-0.8558	0	0
10372082	Nudt4	-0.854106	0	0
10444658	Clic1	-0.853474	0	-0.733437
10544596	Tmem176b	-0.851968	0	0
10504617	E230008N13Rik	-0.851753	0	0
10404939	2010001K21Rik	-0.847691	0	0
10566767	St5	-0.846942	0	0
10477924	Tgif2	-0.8466	0	0
10585068	Fam55d	-0.845617	0	0
10556456	Tead1	-0.845034	0	0
10543466	Gpr37	-0.841838	0	0
10568826	9330101J02Rik	-0.838906	0	0
10498119	Frem2	-0.835426	0	0
10576249	4732415M23Rik	-0.831613	0	-0.897108
10445839	Kif6	-0.830298	0	0
10379957	Rnft1	-0.829014	0	0
10580582	LOC626493	-0.828618	0	0
10457614	Aqp4	-0.827526	0	0
10606259	Mir325	-0.826062	0	-0.682937
10482795	Ermn	-0.825269	0	-0.709057
10570634	4930467E23Rik	-0.824898	0	0
10414001	Gm626	-0.824023	0	0
10538970	Krcc1	-0.823019	0	0
10457836	Nol4	-0.820161	0	0
10366266	Pawr	-0.820003	0	0
10591735	Elof1	-0.817184	0	-0.618224
10572527	EG665858	-0.814868	0	0
10360741	Ccdc121	-0.813029	0	0
10399005	Crip1	-0.812803	0	0
10401238	Zfp36l1	-0.812271	0	0
10367055	Rdh19	-0.81073	0	0
10466886	Glis3	-0.806244	0	0
10408557	Serpinb1a	-0.805026	0	0
10548118	Prmt8	-0.804284	0	0
10414182	Dydc1	-0.804124	0	-0.915245
10397346	Fos	-0.804035	0	0
10368199	Myb	-0.802752	0	0
10533034	Ccdc60	-0.802472	0	0
10493990	S100a11	-0.800057	0	0
10466903	Ppapdc2	-0.799948	0	0
10438049	Spag6	-0.798577	0	0
10556123	Olfr477	-0.797727	0	0
10423825	Fzd6	-0.795963	0	0
10521243	Grk4	-0.79231	0	-0.635845
10390001	Mycbpap	-0.791914	0	0
10591196	Olfr853	-0.789472	0	0
10471703	Morn5	-0.789433	0	0
10470950	Endog	-0.788982	0	0
10547075	BC060267	-0.788933	0	0
10509039	4930555I21Rik	-0.788791	0	0
10401852	4930534B04Rik	-0.788637	0	-0.794972
10435948	Ccdc80	-0.788623	0	0
10511588	Tmem67	-0.788148	0	-0.642227
10385325	Pttg1	-0.788092	0	0
10531370	Naaa	-0.787779	0	0
10385966	Anxa6	-0.785864	0	0
10404422	Serpinb6b	-0.784413	0	0
10484683	Olfr1134	-0.783395	0	-0.844859
10465965	4930579J09Rik	-0.78071	0	0
10431558	Odf3b	-0.780276	0	0
10581069	ENSMUSG00000051554	-0.77698	0	0
10588109	Txndc6	-0.776329	0	0
10434880	Hrasls	-0.775069	0	0
10365384	Rfx4	-0.774888	0	0
10495659	Cnn3	-0.774413	0	0
10491313	Cldn11	-0.77433	0	0
10402473	Clmn	-0.768935	0	0
10591844	Dpy19l2	-0.768516	0	-0.707929
10503259	Trp53inp1	-0.76843	0	0
10546454	Adamts9	-0.768284	0	0
10516908	Snora73a	-0.768146	0	-1.03318
10525103	Iqcd	-0.767983	0	0
10382435	Gprc5c	-0.766346	0	0
10588043	Rbp2	-0.765518	0	0
10484636	Olfr1097	-0.764408	0	-1.4712
10546434	Adamts9	-0.763406	0	0
10525516	Wdr66	-0.760345	0	0
10475643	Fgf7	-0.759822	0	0
10526882	Heatr2	-0.756175	0	-0.650854
10559558	Tnni3	-0.753775	0	0
10381154	Cnp	-0.75369	0	0
10440246	Arl13b	-0.753673	0	0
10365482	Timp3	-0.753476	0	0
10437639	Emp2	-0.753378	0	-0.644825
10396314	Lrrc9	-0.753046	0	0
10413943	Lrrc18	-0.752859	0	0
10404250	Dcdc2a	-0.75274	0	0
10566221	Olfr611	-0.751382	0	0
10536494	Cav2	-0.750815	0	0
10540659	Ttll3	-0.749769	0	0
10508721	Snora44	-0.749478	0	0
10418616	Dnahc1	-0.746861	0	0
10450367	Hspa1b	-0.74624	0	0
10414920	Trav7d-2	-0.742903	0	0
10589685	Lrrc2	-0.742854	0	0
10527982	A330021E22Rik	-0.741974	0	0
10419717	Olfr1510	-0.741844	0	0
10498192	Ccna1	-0.738703	0	0
10587000	Dyx1c1	-0.735275	0	-0.631292
10603698	Gm1549	-0.732716	0	0
10358555	Hmcn1	-0.731869	0	0
10400941	Dhrs7	-0.731752	0	0
10441660	T2	-0.730361	0	0
10407390	Ptbp1	-0.727457	0	0
10397553	Gm16368	-0.727429	0	0
10428579	Ext1	-0.723839	0	0
10402705	Gm266	-0.723631	0	-0.945012
10363231	Smpdl3a	-0.720936	0	-0.729802
10504648	E230008N13Rik	-0.720934	0	0
10541885	Scnn1a	-0.720416	0	0
10489566	Neurl2	-0.72028	0	-0.906303
10483199	Slc38a11	-0.718293	0	0
10584280	Hepacam	-0.715919	0	0
10504640	E230008N13Rik	-0.715843	0	0
10435769	Zbtb20	-0.713831	0	0
10443869	Cyp4f16	-0.713093	0	0
10418747	Hacl1	-0.712349	0	0
10344799	Cspp1	-0.710864	0	-0.833475
10457640	S100a11	-0.71071	0	0
10397416	1700019E19Rik	-0.706682	0	-0.629069
10499899	Sprr1a	-0.705967	0	0
10497731	Ccdc39	-0.70522	0	0
10579925	Gab1	-0.704611	0	-0.683693
10424082	Aard	-0.703901	0	0
10433721	Nde1	-0.70368	0	0
10501586	S1pr1	-0.703546	0	0
10362294	Arhgap18	-0.702532	0	0
10566574	Gvin1	-0.701976	0	0
10450784	H2-M9	-0.701417	0	0
10486061	Rasgrp1	-0.700411	0	0
10378763	Gemin4	-0.698255	0	0
10435345	Mylk	-0.692189	0	0
10492402	Kcnab1	-0.691638	0	0
10442151	V1re8	-0.691597	0	0
10565890	Dnajb13	-0.691273	0	0
10373632	Olfr802	-0.690042	0	0
10518075	Fhad1	-0.690039	0	0
10441167	Lca5l	-0.689167	0	0
10422272	Sox21	-0.689046	0	0
10421853	Lect1	-0.688207	0	0
10491477	Sox2	-0.687665	0	0
10359422	Prdx6	-0.685914	0	0
10389238	Dusp14	-0.68545	0	0
10556442	Tead1	-0.684943	0	0
10484547	Olfr1016	-0.683422	0	0
10500813	Hipk1	-0.683239	0	0
10396440	EG277089	-0.682649	0	0
10564482	Synm	-0.681834	0	0
10373218	Nxph4	-0.681195	0	0
10384615	Otx1	-0.680241	0	0
10434806	Lpp	-0.678883	0	0
10488378	Thbd	-0.678659	0	0
10447006	Vit	-0.676607	0	0
10350749	EG433365	-0.675982	0	0
10435733	Igsf11	-0.674103	0	0
10432176	Snora34	-0.67359	0	-1.39712
10506488	Ppap2b	-0.672936	0	0
10523190	Parm1	-0.671989	0	0
10571344	D8Ertd82e	-0.67184	0	0
10597592	Acaa1b	-0.670898	0	-0.87398
10579060	4930467E23Rik	-0.670064	0	0
10573342	Mir23a	-0.669434	0	0
10399965	F730043M19Rik	-0.668958	0	0
10569646	Ccnd1	-0.667856	0	0
10488382	Cd93	-0.667057	0	0
10369806	1700040L02Rik	-0.66658	0	0
10400760	Mir681	-0.665767	0	-0.704273
10387397	Dnahc2	-0.665498	0	0
10537292	1810058I24Rik	-0.664363	0	0
10581605	Hp	-0.663074	0	-0.805663
10577388	Trim44	-0.663033	0	0
10427904	Fbxl7	-0.662982	0	0
10553913	Mcee	-0.662164	0	0
10579054	4930467E23Rik	-0.661796	0	0
10485070	Mdk	-0.660488	0	0
10484510	Olfr988	-0.660179	0	0
10597978	Fyco1	-0.657626	0	0
10383785	4921536K21Rik	-0.657375	0	0
10542880	4833442J19Rik	-0.657343	0	0
10523021	Slc4a4	-0.655118	0	0
10591691	Ccdc151	-0.654459	0	0
10397975	Ifi27l1	-0.654346	0	0
10418434	Itih3	-0.654249	0	0
10555838	Olfr635	-0.653832	0	0
10344801	Cspp1	-0.653623	0	-1.1938
10423293	Myo10	-0.653061	0	0
10466361	Olfr1497	-0.651513	0	0
10523483	Prdm8	-0.651402	0	0
10539263	Loxl3	-0.647008	0	0
10373826	Gal3st1	-0.645911	0	0
10374083	Aebp1	-0.645429	0	0
10443027	A930001N09Rik	-0.645324	0	0
10484545	Olfr1012	-0.64449	0	0
10368409	Lama2	-0.64432	0	0
10503196	Chd7	-0.643947	0	0
10451493	A330017A19Rik	-0.640902	0	0
10440168	Olfr197	-0.640274	0	0
10590096	Dlec1	-0.64009	0	0
10417013	Dnajc3	-0.63933	0	0
10417034	Dnajc3	-0.63933	0	0
10525575	Lrrc43	-0.638923	0	0
10367582	Vip	-0.637583	0	0
10592365	Olfr151	-0.635695	0	0
10430319	Tst	-0.635615	0	0
10419223	Fermt2	-0.63442	0	0
10394344	Gm6682	-0.633771	0	0
10424252	Wdyhv1	-0.633071	0	0
10395277	Sypl	-0.632994	0	0
10439547	Gramd1c	-0.632315	0	0
10549921	Vmn2r43	-0.631505	0	0
10363403	Ascc1	-0.631366	0	0
10496748	Syde2	-0.630693	0	0
10391332	Ptrf	-0.6306	0	0
10598183	Gmcl1l	-0.62975	0	0
10534862	Pcolce	-0.629717	0	0
10381666	Dcakd	-0.626363	0	0
10469255	Prkcq	-0.626289	0	0
10598218	Gmcl1l	-0.626177	0	0
10522090	Wdr19	-0.624837	0	0
10525858	Dnahc10	-0.624453	0	0
10360840	Mosc1	-0.624334	0	-0.70596
10353192	Eya1	-0.624041	0	0
10507675	Hivep3	-0.621167	0	0
10484733	Olfr1174	-0.620723	0	0
10552240	Zfp507	-0.620357	0	0
10570855	Plat	-0.620225	0	0
10502375	Mttp	-0.619504	0	0
10555254	Mir326	-0.619076	0	0
10514556	ENSMUSG00000066990	-0.61875	0	0
10515808	Wdr65	-0.617499	0	0
10413987	Gm626	-0.617298	0	0
10503251	2610301B20Rik	-0.615314	0	0
10565811	Snord15b	-0.614023	0	0
10493812	S100a4	-0.613803	0	0
10578071	Wrn	-0.613175	0	0
10399559	Atp6v1c2	-0.613111	0	0
10383061	Ccdc40	-0.612701	0	0
10468421	Itprip	-0.612124	0	0
10595382	Lca5	-0.611475	0	0
10497199	Tmem189	-0.609784	0	0
10569335	H19	-0.609585	0	-0.930908
10394778	Hpcal1	-0.609184	0	0
10355536	Tns1	-0.608439	0	0
10529824	Prom1	-0.607856	0	0
10573427	Nfix	-0.607642	0	0
10449401	Tcp11	-0.607106	0	0
10385903	Pdlim4	-0.606338	0	0
10362420	Trdn	-0.605893	0	0
10598225	EG546185	-0.605601	0	0
10377953	Kif1c	-0.605594	0	0
10603232	Gmcl1l	-0.604192	0	0
10603237	Gmcl1l	-0.604192	0	0
10483819	Ttc30b	-0.603815	0	0
10520950	Pdlim1	-0.603791	0	0
10462796	Kif11	-0.603636	0	0
10427075	Krt18	-0.602984	0	0
10374366	Egfr	-0.602622	0	0
10400004	Mir680-3	-0.602434	0	0
10580622	Ces1b	-0.60219	0	0
10568436	Fgfr2	-0.60174	0	0
10413928	1810011H11Rik	-0.601584	0	0
10602105	Col4a5	-0.600997	0	0
10439303	Casr	-0.600947	0	0
10584634	Usp2	-0.600848	0	0
10499200	Arhgef11	-0.599366	0	0
10345556	Vwa3b	-0.599141	0	0
10458589	Prelid2	-0.598891	0	0
10542596	Slco1c1	-0.598778	0	0
10428619	Enpp2	-0.598327	0	0
10354031	Tsga10	-0.596712	0	0
10382393	Dnaic2	-0.596445	0	0
10583519	Icam1	-0.596315	0	0
10600857	Heph	-0.596188	0	0
10507011	Dmrta2	-0.594367	0	0
10598220	Gmcl1l	-0.594097	0	0
10345203	Paox	-0.594078	0	0
10383833	Ccdc157	-0.593287	0	0
10522712	Rest	-0.593185	0	0
10355567	Tmbim1	-0.592752	0	0
10504630	E230008N13Rik	-0.592157	0	0
10408060	Olfr1364	-0.59132	0	0
10474129	Pamr1	-0.589736	0	0
10448016	Tcte3	-0.588925	0	-0.749036
10424119	Nov	-0.588329	0	0
10435487	Wdr5b	-0.587953	0	0
10350123	Lmod1	-0.587736	0	0
10436727	ORF63	-0.587584	0	0
10540509	Grm7	-0.58743	0	0
10524876	Vsig10	-0.586631	0	0
10344811	Cspp1	-0.585674	0	-0.805895
10427657	Spef2	-0.585579	0	0

## Sheet: VTA-depleted
AFFYMETRIX ID	GENE SYMBOL	SNc WT / VTA WT	SNc KO / SNc WT	VTA KO / VTA WT
10367828	Grm1	2.18765	0	0.8191
10464084	Tcf7l2	1.74663	0	0
10594048	Islr2	1.73692	0	0
10412335	Isl1	1.47867	0	0
10536593	Tsen15	1.35346	0	0
10453231	Slc8a1	1.3523	0	0.939058
10362426	Trdn	1.33421	0	1.36536
10361023	Prox1	1.31272	0	0
10607116	Ammecr1	1.26839	0	0
10549504	Dennd5b	1.26684	0	0
10442069	Lix1	1.25117	0	0
10599853	Ldoc1	1.24791	0	0
10534316	Eif4h	1.23741	0	0
10344817	Cspp1	1.23279	0	0
10606902	Tmsb15l	1.2131	0	0
10474312	Pax6	1.04939	0	0
10531177	Adamts3	1.17589	0	1.46575
10497646	Phc3	1.16304	0	0.6755
10502783	ENSMUSG00000053583	1.14648	0	0
10378855	Ssh2	1.1307	0	0
10407124	AI452195	1.12015	0	0
10352576	Esrrg	1.11954	0	0
10585976	Myo9a	1.11074	0	0
10453555	2610044O15Rik	1.09504	0	1.06126
10485622	Qser1	1.0936	0	0
10399588	Zfp125	1.08353	0	0
10547408	Erc1	1.07887	0	0.86481
10491601	4932438A13Rik	1.0674	0	1.04883
10443918	C920016K16Rik	1.06222	0	0
10456490	Cep192	1.05373	0	0
10599884	Slitrk2	1.05344	0	0.790005
10528145	Grm3	1.05317	0	0
10585823	1600029O15Rik	1.04914	0	0
10418092	A830039N20Rik	1.03039	0	0
10500272	Gm129	1.00884	0	0.849634
10353034	Snord87	1.00757	0	0.900032
10356269	Sp140	0.993536	0	0.861533
10529977	Ppargc1a	0.99352	0	0.860788
10439409	BC031361	0.988648	0	1.26159
10578986	Psd3	0.987522	0	0
10524098	Zfp605	0.978789	0	1.03598
10449551	Cpne5	0.975119	0	0
10519717	Sema3a	0.965506	0	0
10506781	2010305A19Rik	0.964571	0	0
10345007	Tcfap2d	0.961288	0	0
10492456	Rsrc1	0.959202	0	0
10472376	Scn2a1	0.952435	0	1.44492
10472707	Gad1	0.950083	0	0
10591161	Zfp558	0.947244	0	0.597655
10471814	Gpr21	0.946362	0	0
10472370	Scn2a1	0.94484	0	0.75927
10502778	Lphn2	0.94459	0	0.853649
10540359	Cntn4	0.937827	0	0
10540241	Arl6ip5	0.935782	0	0
10388280	Olfr385	0.932875	0	0
10527886	Gatad1	0.930442	0	0
10386169	ENSMUSG00000053218	0.927548	0	0
10574427	Impdh2	0.914607	0	0
10457587	Zfp521	0.906801	0	0
10593589	Gm9963	0.903978	0	0
10571878	BC030500	0.902186	0	0
10569278	Dusp8	0.90074	0	0
10456423	Seh1l	0.899789	0	0
10603887	Zfp300	0.894829	0	0
10469110	Usp6nl	0.887946	0	0
10472368	Scn2a1	0.884099	0	0
10603266	Nudt10	0.882498	0	0
10591127	Fat3	0.879068	0	0.7201
10455112	Pcdhb17	0.878885	0	0
10402730	Ppp1r13b	0.878745	0	0
10599232	Nkap	0.878487	0	0
10491599	4932438A13Rik	0.863805	0	0.72143
10587299	Ick	0.862566	0	0
10540333	Cntn6	0.859138	0	0
10436698	N6amt1	0.857691	0	0.608389
10403396	Adarb2	0.856332	0	0.651867
10571319	Tnks	0.854993	0	0
10416485	Siah3	0.854882	0	0
10429160	St3gal1	0.852617	0	0
10462957	Tbc1d12	0.850143	0	0.759892
10450796	Armcx5	0.847627	0	0
10476817	Atpaf1	0.843038	0	0
10571696	Casp3	0.842272	0	0
10505044	Fktn	0.841377	0	0
10410351	AA987161	0.836285	0	0
10507203	Atpaf1	0.831508	0	0
10604853	Slitrk4	0.831103	0	0
10497105	Lrrc40	0.830818	0	0
10368981	Lin28b	0.826536	0	0
10504373	OTTMUSG00000007018	0.822948	0	0
10548829	Gucy2c	0.820621	0	0
10524079	2310001H12Rik	0.820101	0	0
10591092	Fat3	0.815865	0	0
10496494	Tspan5	0.813796	0	0.645898
10411711	Cdk7	0.809101	0	0
10521555	Lyar	0.807375	0	0
10515293	Llph	0.806621	0	0
10527799	ENSMUSG00000075527	0.805547	0	0
10605104	Pdzd4	0.800183	0	0
10483150	Fign	0.799067	0	0
10578964	1810029B16Rik	0.798364	0	0
10363146	Slc35f1	0.798031	0	0
10465812	Ttc9c	0.797634	0	0
10384458	Plek	0.795402	0	0
10518833	Camta1	0.795074	0	0
10442206	Zfp51	0.794979	0	0
10356267	A530032D15Rik	0.786759	0	0
10473586	Olfr1168	0.781649	0	1.00558
10564527	Nr2f2	0.781544	0	0
10433403	Rbfox1	0.780585	0	0
10607225	Lrch2	0.780489	0	0
10604735	Rbmx	0.775313	0	0
10532576	Myo18b	0.769976	0	0
10440314	Cadm2	0.766492	0	0
10485607	Qser1	0.764916	0	0
10547282	Zfp9	0.763616	0	0
10580247	Mast1	0.759012	0	0
10530641	Usp46	0.758465	0	0
10569714	Cacng7	0.757534	0	0
10352957	Rgs20	0.755837	0	0
10490559	Chrna4	0.752759	0	0
10532578	Myo18b	0.752637	0	0
10363161	Tmem229b	0.751361	0	0.721031
10585974	Myo9a	0.751067	0	0
10603706	Med4	0.750817	0	0
10413596	Sfmbt1	0.750547	0	0
10367728	Map3k7ip2	0.750395	0	0
10492720	Mtap9	0.747904	0	0
10554005	H47	0.747394	0	0
10537463	Agk	0.745825	0	0
10426798	Smarcd1	0.74503	0	0
10440344	Robo2	0.744678	0	0
10565873	Ppme1	0.742549	0	0
10388682	Taok1	0.742301	0	0
10547404	Erc1	0.741961	0	0
10349761	Lemd1	0.740422	0	0
10587746	Tmem41b	0.740382	0	0
10386159	Zfp672	0.740049	0	0
10462111	ENSMUSG00000054178	0.74004	0	0
10595979	Mras	0.736323	0	0
10346348	Spats2l	0.73602	0	0
10381250	Tubg1	0.73486	0	0
10394593	Fam49a	0.731317	0	0
10491922	Narg1	0.730657	0	0
10422240	Slitrk1	0.730607	0	0
10578962	ENSMUSG00000074294	0.729967	0	0
10599927	Aff2	0.728404	0	0
10415787	Kcnrg	0.728336	0	0
10431140	1810041L15Rik	0.725682	0	0
10408838	Elovl2	0.723808	0	0
10551215	Rnf170	0.723167	0	0
10506680	Tmem48	0.722508	0	0.658042
10585978	Myo9a	0.721786	0	0
10557560	Cdipt	0.721353	0	0
10491595	4932438A13Rik	0.720781	0	0
10591114	Fat3	0.719949	0	0
10415784	Trim13	0.719344	0	0
10564978	Blm	0.718705	0	0
10413018	2310021P13Rik	0.717966	0	0
10445237	LOC627626	0.716196	0	0
10399725	Sox11	0.714794	0	0
10460573	Eif1ad	0.714329	0	0
10455108	Pcdhb16	0.714144	0	0
10406934	Etv1	0.713204	0	0
10481772	Garnl3	0.712454	0	0
10453512	Kpna2	0.712278	0	0
10440566	Ltn1	0.712117	0	0
10386394	Zfp867	0.711579	0	0
10375975	Zcchc10	0.709666	0	0
10557528	Kctd13	0.709175	0	0
10375909	Cdkl3	0.709007	0	0
10596257	Dnajc13	0.708954	0	0
10353733	Prim2	0.707488	0	0
10491399	Mrpl47	0.707451	0	0.79965
10491621	4932438A13Rik	0.705899	0	0.872693
10523977	ENSMUSG00000072769	0.705129	0	0
10595570	Slc25a40	0.704876	0	0
10605055	Uchl5ip	0.704629	0	0
10467328	5730455O13Rik	0.704314	0	0
10589438	Mtap4	0.703844	0	0
10603702	Llph	0.702714	0	0
10607156	Dcx	0.700958	0	0
10481845	Fam125b	0.699864	0	0
10422628	Plcxd3	0.699453	0	0
10390473	Pip4k2b	0.698628	0	0
10357488	Cd55	0.698351	0	0
10495651	Alg14	0.698082	0	0
10506335	Pde4b	0.695192	0	0
10592084	St3gal4	0.694558	0	0
10484640	Olfr1099	0.694105	0	0.875855
10524781	Rab35	0.690878	0	0
10468217	Actr1a	0.690849	0	0
10564313	Mphosph10	0.689961	0	0
10408477	E2f3	0.688908	0	0.636135
10600485	Dkc1	0.688422	0	0
10348087	Cops7b	0.687901	0	0
10446596	Dlgap1	0.687159	0	0
10486041	Meis2	0.686829	0	0
10376603	Drg2	0.686739	0	0.638795
10479411	Ogfr	0.686235	0	0
10362876	Pdss2	0.685856	0	0
10360463	Pld5	0.685797	0	0
10496169	Ppa2	0.685295	0	0
10348999	Cdh20	0.68311	0	0
10562439	Gpatch1	0.682031	0	0
10374106	Ykt6	0.681384	0	0
10511416	Tox	0.680061	0	0
10608442	LOC621831	0.679884	0	0
10449920	Zfp811	0.677415	0	0
10354229	2610017I09Rik	0.676056	0	0
10579872	Tpd52	0.675337	0	0
10514892	2210012G02Rik	0.673669	0	0
10554375	Sema4b	0.673221	0	0
10587241	Hmgcll1	0.673142	0	0
10354845	Orc2l	0.672413	0	0
10349049	Zfp706	0.670899	0	0
10360344	Darc	0.669317	0	0
10555510	Pde2a	0.66772	0	0
10397984	Ppp4r4	0.663666	0	0
10606206	C77370	0.661246	0	0
10384691	0610010F05Rik	0.660511	0	0
10523359	Cxcl13	0.659754	0	0
10455054	Pcdhb3	0.659576	0	0
10373355	Spryd4	0.658677	0	0
10444008	Zfp414	0.658477	0	0
10358457	Bex4	0.658315	0	0
10506569	Usp24	0.658272	0	0
10453867	Rbbp8	0.65786	0	0
10380830	B230217C12Rik	0.65762	0	0
10468885	Zfp826	0.657367	0	0
10526049	Mrps17	0.657155	0	0
10455071	Pcdhb7	0.656942	0	0
10559708	Fiz1	0.656816	0	0
10491607	4932438A13Rik	0.656391	0	0
10347188	Vwc2l	0.655307	0	0
10476725	Gm561	0.654934	0	0
10449999	Zfp101	0.654713	0	0
10453900	Riok3	0.653774	0	0
10591123	Fat3	0.65343	0	0
10591706	Elavl3	0.653392	0	0
10410460	Ube2ql1	0.653066	0	0
10400395	Ppp2r3c	0.65205	0	0
10446804	Slc30a6	0.650605	0	0.620671
10556141	Olfr495	0.649866	0	0
10426292	Alg10b	0.649284	0	0
10413220	Zmiz1	0.648164	0	0
10455472	Dcp2	0.646921	0	0
10346074	Wdr75	0.645888	0	0
10354003	Mgat4a	0.645269	0	0
10364769	Apc2	0.64513	0	0
10400336	Snx6	0.64425	0	0
10531173	Adamts3	0.644208	0	0.714833
10531175	Adamts3	0.643227	0	0.789433
10457895	Brunol4	0.64315	0	0
10506134	Atg4c	0.643116	0	0
10605338	G6pdx	0.642182	0	0
10553917	Apba2	0.641815	0	0
10518226	Vps13d	0.641419	0	0
10564467	Lrrc28	0.641194	0	0
10372091	3200002M19Rik	0.640852	0	0
10456492	D18Ertd653e	0.640642	0	0
10495773	Dnttip2	0.640373	0	0
10419343	Atg14	0.640257	0	0
10345401	Fam123c	0.6396	0	0
10402063	Foxn3	0.639014	0	0
10519346	1700109H08Rik	0.638671	0	0
10407126	Plk2	0.638565	0	0
10512279	Cntfr	0.637134	0	0
10512061	Taf9	0.636283	0	0
10495173	4933421E11Rik	0.636069	0	0
10480035	Pfkfb3	0.636047	0	0
10423049	Prlr	0.63537	0	0
10498383	Igsf10	0.635164	0	0
10583817	Pigyl	0.635155	0	0
10607806	Ofd1	0.635087	0	0
10386189	Olfr330	0.634644	0	0
10350668	Glt25d2	0.634532	0	0
10356333	Snord82	0.634299	0	0
10445112	Ubd	0.633655	0	0.662472
10430280	Cacng2	0.633414	0	0
10553993	Snrpa1	0.633333	0	0
10566457	Apbb1	0.633166	0	0
10402715	Bag5	0.633133	0	0
10547274	Zfp248	0.633054	0	0
10472034	Lypd6	0.632674	0	0
10458428	Uxt	0.632533	0	0
10521471	Ppp2r2c	0.632069	0	0
10555293	Lipt2	0.631396	0	0
10346310	Mobkl3	0.631227	0	0
10578880	Tll1	0.630848	0	0
10456501	Rnmt	0.630806	0	0
10400975	Trmt5	0.630673	0	0
10591978	Ntm	0.630515	0	0
10487252	Gabpb1	0.62913	0	0
10472396	Scn2a1	0.628621	0	0
10495083	Kcnd3	0.628151	0	0
10480813	B230208H17Rik	0.628132	0	0
10583785	2310047B19Rik	0.627643	0	0
10398459	Ppp2r5c	0.627563	0	0
10445944	St6gal2	0.626845	0	0
10458685	Jakmip2	0.626597	0	0
10480057	Rbm17	0.626092	0	0
10517070	Zdhhc18	0.625239	0	0
10498379	Igsf10	0.624718	0	0
10357124	Tsn	0.624191	0	0
10497379	ENSMUSG00000074674	0.623081	0	0
10471298	Bat2l	0.622941	0	0
10498386	Igsf10	0.622886	0	0.662838
10545014	Vopp1	0.622352	0	0
10350725	Rgs8	0.62227	0	0
10448235	A630033E08Rik	0.622226	0	0
10408870	Tbc1d7	0.621617	0	0
10468795	Rab11fip2	0.62107	0	0
10454632	Camk4	0.620987	0	0
10514779	Prkaa2	0.620902	0	0
10496159	Ints12	0.619685	0	0
10401820	Gm16381	0.619414	0	0
10407392	BC016423	0.619255	0	0
10524004	Pcgf3	0.618871	0	0
10582925	Alkbh8	0.61865	0	0
10608107	Uty	0.618182	0	0
10585601	Snupn	0.617088	0	0
10438621	Sfrs10	0.616882	0	0
10599084	4930408F14Rik	0.616211	0	1.01142
10596072	Ppp2r3a	0.616162	0	0
10447294	Prkce	0.616114	0	0
10464128	Casp7	0.615924	0	0
10598227	4930408F14Rik	0.615375	0	0.997719
10458293	Dnajc18	0.615149	0	0
10385511	Psme2	0.614442	0	0
10405868	Cbx3	0.614323	0	0
10451580	Bysl	0.614183	0	0
10393544	Cyth1	0.613767	0	0
10416510	Nufip1	0.613236	0	0
10455080	Pcdhb9	0.611595	0	0
10564235	Mir344	0.61146	0	0
10532052	Hfm1	0.611271	0	0
10465045	Drap1	0.611064	0	0
10463140	Lcor	0.611054	0	0
10530615	Ociad2	0.610606	0	0
10393320	Ube2o	0.609718	0	0
10591090	Fat3	0.608783	0	0
10546706	Rybp	0.607469	0	0
10402650	Cinp	0.607169	0	0
10389010	5730455P16Rik	0.606762	0	0
10516867	Gmeb1	0.606092	0	0
10461162	Snord22	0.605028	0	0
10541741	Mlf2	0.604883	0	0
10416464	Zc3h13	0.603841	0	0
10565570	4632434I11Rik	0.603758	0	0
10359377	Zbtb37	0.603165	0	0
10591125	Fat3	0.603101	0	0.581997
10505028	Slc44a1	0.602182	0	0.61857
10471844	Nek6	0.601677	0	0
10439532	Qtrtd1	0.601466	0	0.632229
10463737	Ina	0.601427	0	0
10485546	D430041D05Rik	0.600948	0	0
10552030	Gapdhs	0.600461	0	0
10384223	Igfbp3	0.600052	0	-0.686386
10415875	Pinx1	0.599219	0	0
10440621	Grik1	0.598591	0	0
10559790	Zim1	0.598511	0	0
10525397	Arpc3	0.598373	0	0
10523060	ENSMUSG00000054945	0.59754	0	0
10481857	Pbx3	0.597031	0	0
10485656	Elp4	0.596939	0	0
10392284	Kpna2	0.594802	0	0
10561345	Zfp780b	0.594675	0	0
10585980	Myo9a	0.59404	0	0
10394794	EG245297	0.593465	0	0
10590865	Cntn5	0.592695	0	0
10546586	Tmf1	0.592666	0	0
10395457	Etv1	0.592526	0	0
10448094	Lnpep	0.592267	0	0
10460582	AI837181	0.591871	0	0
10357155	Inhbb	0.591826	0	0
10472366	Scn2a1	0.591498	0	0
10402136	Gpr68	0.591169	0	0
10419288	Gch1	0.590637	0	0
10546152	Podxl2	0.59026	0	0
10447190	Plekhh2	0.589738	0	0
10578027	Mak16	0.5894	0	0
10591164	Zfp558	0.588759	0	0
10499652	4632404H12Rik	0.58855	0	0
10452556	Rab12	0.588094	0	0
10478897	Ptpn1	0.587997	0	0
10408767	Slc35b3	0.587977	0	0
10478949	Dok5	0.587937	0	0
10538832	Mad2l1	0.587679	0	0.688276
10491825	3110057O12Rik	0.586635	0	0
10550915	Cadm4	0.586161	0	0
10479852	Camk1d	0.586059	0	0
10469145	Kin	0.585689	0	0
10517488	Ephb2	0.585483	0	0
10522075	Klhl5	0.584898	0	0
10405874	Cbx3	0.584869	0	0
10410207	Cbx3	0.584869	0	0
10550237	Napa	0.584626	0	0
10440307	Chmp2b	0.584442	0	0
10501909	Mettl14	0.584135	0	0
10455721	Sncaip	0.583834	0	0
10529875	Ldb2	0.582786	0	0
10354647	Pgap1	0.582577	0	0
10405888	Cbx3	0.581694	0	0
10361156	Rcor3	0.581551	0	0
10532586	Myo18b	0.581308	0	0
10435745	ENSMUSG00000068293	0.581182	0	0.877324
10354233	Tgfbrap1	0.580713	0	0
10345016	Tcfap2b	1.66231	0.617818	0.824796
10438730	Sst	1.35365	0.753992	0.972091
10550388	Gng8	1.2819	0.772733	0
10523511	Prkg2	0.903398	1.33577	0.791437
10536363	Tac1	0.894226	1.02229	0
10495878	Ndst4	0.893334	0.700969	0.814964
10462539	Nudt15	0.813782	0.631515	0
10372139	Nts	0.804544	1.04035	-1.34258
10502772	Lphn2	0.75702	0.594492	0
10464471	Gal	0.696004	1.07859	0
10543058	Dlx5	0.653329	0.716558	0
10603573	Sytl5	0.639397	0.994525	0
10601927	Il1rapl2	0.582353	0.597672	0

## Sheet: mDA-generic
AFFYMETRIX ID	GENE SYMBOL	SNc WT / VTA WT	SNc KO / SNc WT	VTA KO / VTA WT
10344809	Cspp1	0	0	-1.4351
10428534	Trps1	0	0	-1.34119
10590860	Arhgap42	0	0	-1.06941
10468881	Zfp826	0	0	-1.03219
10497209	Mrps28	0	0	-1.01599
10577315	Angpt2	0	0	-0.99255
10564448	Asb7	0	0	-0.968648
10603166	Trappc2	0	0	-0.958101
10440558	Ltn1	0	0	-0.931754
10542959	Bet1	0	0	-0.926888
10531187	Adamts3	0	0	0.9375
10420302	Gzmc	0	0	0.948439
10416181	Stc1	0	0	0.958763
10420426	F630043A04Rik	0	0	0.977217
10503180	Chd7	0	0	0.996854
10585703	Rpp25	0	0	1.08817
10345065	Gsta3	0	0	1.11055
10503188	Chd7	0	0	1.14947
10536505	Met	0	0	1.31075
10596543	Rad54l2	0	0	1.50945
10381807	Lin52	0	0	0.885031
10422013	Klf12	0	0	0.900298
10362154	Taar4	0	0	0.932844
10590842	ENSMUSG00000074512	0	0	-1.27154
10498158	ENSMUSG00000074598	0	0	-1.21668
10591200	Olfr856-ps1	0	0	-1.04849
10555899	Olfr665	0	0	-1.03508
10486029	Atpbd4	0	0	-1.03175
10344805	Cspp1	0	0	-0.995176
10461798	Olfr1463	0	0	-0.989464
10523516	4930524J08Rik	0	0	-0.984542
10466300	Olfr1437	0	0	-0.978923
10518167	Trappc2	0	0	-0.95382
10570516	Kbtbd11	0	0	-0.935868
10556206	Snora3	0	0	-0.927903
10368277	Rps12	0	0	-0.924962
10352918	Mir29c	0	0	-0.912385
10474335	Immp1l	0	0	-0.909715
10570432	Snora3	0	0	-0.908153
10604630	Mospd1	0	0	-0.908117
10440572	Ltn1	0	0	-0.887589
10445308	Cyp39a1	0	0	-0.881897
10492438	Lekr1	0	0	-0.87166
10419416	3632451O06Rik	0	0	-0.869494
10572077	Naf1	0	0	-0.853851
10534075	Psph	0	0	-0.845983
10515731	Szt2	0	0	-0.840371
10381458	Rnu2	0	0	-0.828469
10381460	Rnu2	0	0	-0.812847
10381470	Rnu2	0	0	-0.812847
10381472	Rnu2	0	0	-0.812847
10391488	Rnu2	0	0	-0.812847
10517436	1110049F12Rik	0	0	-0.806641
10501229	Gstm1	0	0	-0.805396
10503376	OTTMUSG00000004461	0	0	-0.799804
10584271	Tmem218	0	0	-0.796819
10393814	Fam195b	0	0	-0.792301
10351037	Gas5	0	0	-0.791743
10440556	Ltn1	0	0	-0.789409
10561831	Zfp566	0	0	-0.788408
10513583	Cdc26	0	0	-0.785282
10498323	Fam194a	0	0	-0.768051
10411454	Sec61b	0	0	-0.763473
10551791	Zfp420	0	0	-0.760827
10430289	Rabl4	0	0	-0.758326
10549102	Kcnj8	0	0	-0.755241
10391744	Gpatch8	0	0	-0.752329
10452860	Memo1	0	0	-0.75127
10585990	Myo9a	0	0	-0.751191
10476582	Macrod2	0	0	-0.746423
10606969	Rbm41	0	0	-0.743333
10461158	Snhg1	0	0	-0.743177
10448023	Tcte3	0	0	-0.742398
10583316	Taf1d	0	0	-0.742369
10501963	Ugt8a	0	0	-0.740481
10368356	Akap7	0	0	-0.740039
10347417	Bcs1l	0	0	-0.739589
10405849	Olfr466	0	0	-0.738904
10440570	Ltn1	0	0	-0.732976
10499504	Mtx1	0	0	-0.730893
10497971	Sclt1	0	0	-0.730185
10519096	Rer1	0	0	-0.727009
10363224	Fabp7	0	0	-0.725853
10344803	Cspp1	0	0	-0.72529
10604974	Cetn2	0	0	-0.72463
10419532	Osgep	0	0	-0.7232
10557450	Bola2	0	0	-0.722127
10494428	Txnip	0	0	-0.721604
10463037	Cyp2c39	0	0	-0.721266
10351825	Tagln2	0	0	-0.719347
10445796	AI314976	0	0	-0.717923
10565514	Tmem126a	0	0	-0.711209
10598152	LOC625360	0	0	-0.709872
10469425	Arl5b	0	0	-0.707573
10396608	Syne2	0	0	-0.705007
10407209	Slc38a9	0	0	-0.703357
10574415	1700047G07Rik	0	0	-0.702458
10388154	Med31	0	0	-0.700826
10535732	Gpr12	0	0	-0.699821
10462359	ENSMUSG00000052521	0	0	-0.699216
10440077	2610528E23Rik	0	0	-0.698962
10351546	Apoa2	0	0	-0.696797
10439542	Zdhhc23	0	0	-0.696177
10420811	Msra	0	0	-0.694032
10586448	2810417H13Rik	0	0	-0.693483
10474243	Cstf3	0	0	-0.690429
10431935	Amigo2	0	0	-0.690245
10383982	Znrf3	0	0	-0.688461
10523182	Areg	0	0	-0.686034
10484888	Ptprj	0	0	-0.683141
10514383	Larp7	0	0	-0.681618
10436442	Fam60a	0	0	-0.680213
10603736	Rnu2	0	0	-0.676616
10556938	E130201H02Rik	0	0	-0.671319
10391755	Ccdc43	0	0	-0.670061
10353032	Rpa3	0	0	-0.66902
10404827	Nol7	0	0	-0.668526
10362676	Cdc2l6	0	0	-0.668175
10358611	Hmcn1	0	0	-0.668057
10508444	Zbtb8os	0	0	-0.667645
10548892	Arhgdib	0	0	-0.665341
10372488	Tmem19	0	0	-0.664643
10394240	Pomc	0	0	-0.66418
10505996	Fggy	0	0	-0.662582
10578757	Fbxo8	0	0	-0.659857
10549497	Fam60a	0	0	-0.655954
10469613	Thnsl1	0	0	-0.655551
10472782	Hat1	0	0	-0.654071
10366554	Mdm1	0	0	-0.653538
10452892	Fam98a	0	0	-0.652945
10530496	Zar1	0	0	-0.651447
10604019	1810037I17Rik	0	0	-0.649988
10480842	Tmem141	0	0	-0.648262
10505143	Palm2-akap2	0	0	-0.647582
10567657	Ndufab1	0	0	-0.647441
10353004	Cks2	0	0	-0.645435
10515894	Ccdc30	0	0	-0.644857
10527559	Polr1d	0	0	-0.643746
10468990	Parl	0	0	-0.643225
10454306	Zfp35	0	0	-0.642514
10477167	Mcts2	0	0	-0.641425
10407307	Mocs2	0	0	-0.638363
10551421	Zfp60	0	0	-0.638352
10571728	Rwdd4a	0	0	-0.637345
10465831	5730408K05Rik	0	0	-0.636047
10460102	1700034H14Rik	0	0	-0.636036
10501690	Slc35a3	0	0	-0.633381
10543054	Shfm1	0	0	-0.632351
10562096	Tmem147	0	0	-0.632113
10544150	Jhdm1d	0	0	-0.631511
10440554	Ltn1	0	0	-0.630932
10377938	Eno3	0	0	-0.629847
10398362	Rian	0	0	-0.628598
10504499	Zcchc7	0	0	-0.627716
10484920	Ptpmt1	0	0	-0.625459
10440574	Ltn1	0	0	-0.623571
10407327	Emb	0	0	-0.623424
10451472	Rpl7l1	0	0	-0.616289
10597288	Mlh1	0	0	-0.614758
10512704	Exosc3	0	0	-0.613116
10362615	Traf3ip2	0	0	-0.612603
10514732	Slc35d1	0	0	-0.611187
10590320	Rpl14	0	0	-0.609171
10361078	Tatdn3	0	0	-0.608307
10513622	Pole3	0	0	-0.606092
10403081	Wdr60	0	0	-0.604115
10439018	0610012G03Rik	0	0	-0.600253
10498018	Pcdh18	0	0	-0.596831
10396694	Churc1	0	0	-0.595137
10447038	1110001A16Rik	0	0	-0.592294
10555568	Rpl31	0	0	-0.591328
10492516	Schip1	0	0	-0.589436
10535883	Katnal1	0	0	0.584991
10491627	4932438A13Rik	0	0	0.592053
10591120	Fat3	0	0	0.596075
10491625	4932438A13Rik	0	0	0.5998
10472380	Scn2a1	0	0	0.599931
10576944	ENSMUSG00000059543	0	0	0.606554
10518837	Camta1	0	0	0.609642
10362062	1700021A07Rik	0	0	0.609957
10555842	Olfr641	0	0	0.610684
10578017	ENSMUSG00000053570	0	0	0.61532
10552546	Klk1	0	0	0.617155
10423230	Cdh9	0	0	0.617937
10462113	Apba1	0	0	0.618448
10508737	Eya3	0	0	0.619636
10399671	Hpcal1	0	0	0.620064
10508972	Gm5589	0	0	0.620634
10512919	Grin3a	0	0	0.62167
10418835	Slc18a3	0	0	0.62216
10532574	Myo18b	0	0	0.62285
10352125	ENSMUSG00000055831	0	0	0.623237
10598656	OTTMUSG00000016789	0	0	0.624908
10598658	OTTMUSG00000016789	0	0	0.624908
10598660	OTTMUSG00000016789	0	0	0.624908
10410237	Zfp640	0	0	0.62852
10387194	Odf4	0	0	0.629851
10446309	Cntnap5c	0	0	0.631783
10523255	Stbd1	0	0	0.632548
10497197	5330432E05Rik	0	0	0.635428
10450892	Olfr113	0	0	0.638932
10407291	Arl15	0	0	0.639582
10428998	Asap1	0	0	0.640131
10424331	Trmt12	0	0	0.641854
10607712	Grpr	0	0	0.642228
10398344	Mir127	0	0	0.644787
10375787	Olfr1378	0	0	0.645307
10539973	V1ra2	0	0	0.646453
10530319	Atp8a1	0	0	0.648084
10560764	EG545929	0	0	0.651437
10560777	EG545929	0	0	0.651437
10407040	Esco1	0	0	0.655098
10480286	Nebl	0	0	0.658457
10582094	Mbtps1	0	0	0.660018
10417698	Olfr720	0	0	0.662179
10503208	Chd7	0	0	0.668206
10358591	Hmcn1	0	0	0.668955
10408475	E2f3	0	0	0.669584
10587633	Mrap2	0	0	0.669658
10502766	Lphn2	0	0	0.66998
10522060	Fam114a1	0	0	0.672424
10583450	Zfp846	0	0	0.676977
10434804	Mir28	0	0	0.68069
10367041	Rdh9	0	0	0.684068
10436658	7120432I05Rik	0	0	0.687608
10349826	ENSMUSG00000073566	0	0	0.688031
10465683	Rab11b	0	0	0.691233
10552587	Klk1b21	0	0	0.69475
10394805	2410018L13Rik	0	0	0.695769
10566597	Olfr698	0	0	0.703808
10566609	Olfr706	0	0	0.707946
10491623	4932438A13Rik	0	0	0.708087
10598654	OTTMUSG00000016789	0	0	0.714522
10416419	ENSMUSG00000075519	0	0	0.715899
10437023	Morc3	0	0	0.716935
10522581	D5Ertd577e	0	0	0.719461
10536155	EG665802	0	0	0.719461
10423243	Cdh10	0	0	0.724301
10598596	OTTMUSG00000016887	0	0	0.727025
10460879	Men1	0	0	0.728755
10394625	Nbas	0	0	0.730633
10491619	4932438A13Rik	0	0	0.73765
10546736	Cntn3	0	0	0.739905
10457489	6030446N20Rik	0	0	0.740963
10345436	LOC280487	0	0	0.755102
10346222	LOC280487	0	0	0.755102
10356762	LOC280487	0	0	0.755102
10357298	LOC280487	0	0	0.755102
10359642	LOC280487	0	0	0.755102
10363005	LOC280487	0	0	0.755102
10363561	LOC280487	0	0	0.755102
10374183	LOC280487	0	0	0.755102
10374352	LOC280487	0	0	0.755102
10375324	LOC280487	0	0	0.755102
10395275	LOC280487	0	0	0.755102
10410927	LOC280487	0	0	0.755102
10416696	LOC280487	0	0	0.755102
10416698	LOC280487	0	0	0.755102
10422247	LOC280487	0	0	0.755102
10424377	LOC280487	0	0	0.755102
10427389	LOC280487	0	0	0.755102
10448230	LOC280487	0	0	0.755102
10457667	LOC280487	0	0	0.755102
10468487	LOC280487	0	0	0.755102
10469127	LOC280487	0	0	0.755102
10476399	LOC280487	0	0	0.755102
10478746	LOC280487	0	0	0.755102
10483161	LOC280487	0	0	0.755102
10484355	LOC280487	0	0	0.755102
10485355	LOC280487	0	0	0.755102
10489721	LOC280487	0	0	0.755102
10496167	LOC280487	0	0	0.755102
10496336	LOC280487	0	0	0.755102
10497327	LOC280487	0	0	0.755102
10500527	LOC280487	0	0	0.755102
10512463	LOC280487	0	0	0.755102
10522742	LOC280487	0	0	0.755102
10527425	LOC280487	0	0	0.755102
10528165	LOC280487	0	0	0.755102
10528205	LOC280487	0	0	0.755102
10540531	LOC280487	0	0	0.755102
10541129	LOC280487	0	0	0.755102
10543029	LOC280487	0	0	0.755102
10565598	LOC280487	0	0	0.755102
10568534	LOC280487	0	0	0.755102
10574432	LOC280487	0	0	0.755102
10574434	LOC280487	0	0	0.755102
10581009	LOC280487	0	0	0.755102
10582983	LOC280487	0	0	0.755102
10586863	LOC280487	0	0	0.755102
10589974	LOC280487	0	0	0.755102
10603549	LOC280487	0	0	0.755102
10603803	LOC280487	0	0	0.755102
10607429	LOC280487	0	0	0.755102
10547386	Adipor2	0	0	0.762177
10598592	OTTMUSG00000016887	0	0	0.763121
10367770	ENSMUSG00000053980	0	0	0.764978
10411119	Papd4	0	0	0.766794
10603242	4930408F14Rik	0	0	0.76764
10591777	EG625603	0	0	0.76951
10522577	D5Ertd577e	0	0	0.771177
10536159	Gm16367	0	0	0.771177
10358621	Hmcn1	0	0	0.775269
10592378	Olfr918	0	0	0.778019
10467637	Arhgap19	0	0	0.778801
10600480	4930408F14Rik	0	0	0.779926
10603230	4930408F14Rik	0	0	0.779926
10605353	4930408F14Rik	0	0	0.779926
10536147	AU018829	0	0	0.782234
10596115	Ephb1	0	0	0.784916
10347915	Csprs	0	0	0.787982
10531497	D5Ertd577e	0	0	0.7918
10410248	Zfp640	0	0	0.794856
10523312	D5Ertd577e	0	0	0.796233
10440186	Crybg3	0	0	0.797584
10535329	Papolb	0	0	0.804092
10522554	D5Ertd577e	0	0	0.804946
10522569	D5Ertd577e	0	0	0.804946
10414929	OTTMUSG00000015181	0	0	0.812635
10582879	Csprs	0	0	0.815355
10522573	D5Ertd577e	0	0	0.81769
10536021	D5Ertd577e	0	0	0.81769
10356274	Csprs	0	0	0.818319
10462535	Pten	0	0	0.827553
10536048	D5Ertd577e	0	0	0.838525
10536037	E330014E10Rik	0	0	0.838525
10375261	Gabrb2	0	0	0.844902
10446713	Snord53	0	0	0.847825
10518835	Camta1	0	0	0.863184
10566283	Olfr64	0	0	0.869062
10544148	Jhdm1d	0	0	0.878325
10558655	Olfr46	0	0	0.898344
10373660	Olfr818	0	0	0.901315
10400498	Gm2568	0	0	0.951193
10494001	Tdpoz4	0	0	0.964798
10558919	Snora52	0	0	0.973681
10595402	Fam46a	0	0	0.986323
10461668	Olfr1420	0	0	1.04937
10558668	Olfr45	0	0	1.07394
10543870	Npn2	0	0	1.57628
10358519	Hmcn1	0	0	1.58336
10414734	OTTMUSG00000015181	0	0	2.40134
